# Supplementary material for: Soil amendment with cow dung modifies the soil nutrition and microbiota to reduce the ginseng replanting problem
Source: Front Plant Sci. 2023 Jan 24;14:1072216. doi: 10.3389/fpls.2023.1072216 (PMC9902886; doi:10.3389/fpls.2023.1072216)
Supplement: Supplementary material 2 — Bacterial and fungal biomarkers detected using Aldex2, metastat, and metagenomeSeq. [file DataSheet_2.xlsx]

## Sheet: Aldex2
Supplementary file2: Soil Amendment with Cow Dung Modifies the Soil Nutrition and Microbiota to Reduce the Ginseng Replanting Problem
ALDEx2 results using centered log ratio (clr) transformation and the geometric mean abundance of all features; Welch's t-test and Benjamini-Hochberg correction with a with an alpha threshold ≤0.05
Cow dung vs Control
Kingdom	Phylum	Class	Order	Family	Genus	count control	count canola	Stimulated	Log2 Fold change	median clr value for all samples in the feature	median clr value for the control group of samples	median clr value for the canola group of samples	median difference in clr values between canola and control groups	median of the largest difference in clr values within control and canola groups	Expected P value of Welch’s t test	Expected Benjamini-Hochberg corrected P value of Welch’s t test
Bacteria	Firmicutes	Clostridia	Peptostreptococcales-Tissierellales	Peptostreptococcaceae		0	69.6667	Cow dung	7.13271	4.82893	-1.84811	7.09155	8.91608	2.72572	0.00158718	0.0826661
Bacteria	Firmicutes	Bacilli	Erysipelotrichales	Erysipelotrichaceae	Turicibacter	0	211.833	Cow dung	8.73019	5.3469	-1.70777	8.76272	10.4608	2.39544	0.000338742	0.0427806
Bacteria	Planctomycetota	Planctomycetes	Pirellulales	Pirellulaceae	Rhodopirellula	0	22.6667	Cow dung	5.53398	3.60263	-1.79987	5.68629	7.44582	2.51449	0.00225878	0.0983365
Bacteria	Firmicutes	Clostridia	Clostridiales	Clostridiaceae	Clostridium	0	138.833	Cow dung	8.1224	5.47645	-1.59437	8.0726	9.69867	2.4193	0.000946818	0.0647632
Bacteria	Firmicutes	Bacilli	Bacillales	Bacillaceae	Bacillus	0	68.1667	Cow dung	7.10154	4.44468	-1.92574	7.26893	9.02084	2.51654	0.000918741	0.0666478
Bacteria	Proteobacteria	Gammaproteobacteria	Xanthomonadales	Xanthomonadaceae		185.667	257.667	Cow dung	0.471708	8.61418	7.80197	9.01104	1.18955	0.48397	0.000459569	0.0597494
Bacteria	Actinobacteriota	Actinobacteria	Micrococcales	Micrococcaceae		164.5	450.167	Cow dung	1.44959	8.33416	7.66959	9.60198	1.94259	0.587811	0.000133733	0.0382097
Bacteria	Firmicutes	Bacilli	Bacillales	Bacillaceae	Bacillus	138.5	358.667	Cow dung	1.36957	8.36355	7.50631	9.23434	1.91599	0.740852	0.000200949	0.0443568
Bacteria	Firmicutes	Clostridia	Peptostreptococcales-Tissierellales	Peptostreptococcaceae		0	56.3333	Cow dung	6.82867	4.65654	-1.66948	6.84184	8.58106	2.53491	0.00112447	0.0769869
Bacteria	Firmicutes	Clostridia	Peptostreptococcales-Tissierellales	Peptostreptococcaceae	Paeniclostridium	0	97.6667	Cow dung	7.61716	4.74139	-1.52771	7.5269	9.11601	2.26852	0.000830224	0.0608055
Bacteria	Firmicutes	Bacilli	Bacillales	Bacillaceae	Bacillus	103.833	275	Cow dung	1.40085	7.98917	7.04179	8.86204	1.89641	0.527392	0.000128292	0.0375607
Bacteria	Proteobacteria	Gammaproteobacteria	Xanthomonadales	Rhodanobacteraceae	Rhodanobacter	115.833	515.667	Cow dung	2.14957	8.6594	6.82234	9.69069	2.50365	1.34372	0.00028384	0.0511202
Bacteria	Actinobacteriota	Actinobacteria	Streptomycetales	Streptomycetaceae	Streptomyces	0	61.1667	Cow dung	6.94642	4.9049	-1.75474	6.90159	8.80435	2.8812	0.00148535	0.082347
Fungi	Ascomycota	Sordariomycetes	Sordariales	Chaetomiaceae		2.83333	48.5	Cow dung	3.87774	2.25093	-2.35575	3.93934	6.05851	4.18956	0.0137333	0.0762842
Fungi	Ascomycota	Dothideomycetes				6.16667	94	Cow dung	3.82528	2.76002	-3.49555	4.46541	8.03538	3.46218	0.00275217	0.0244193
Fungi	Ascomycota	Sordariomycetes	Sordariales	Chaetomiaceae		8	200.667	Cow dung	4.56478	2.32422	-3.78041	5.5566	9.30949	2.56208	0.000563947	0.00646095
Fungi	Ascomycota	Sordariomycetes	Sordariales	Chaetomiaceae		160.667	2924	Cow dung	4.18156	6.83729	3.72619	9.59926	5.88861	1.26017	9.31706e-07	0.000119397
Fungi	Ascomycota	Sordariomycetes	Sordariales	Chaetomiaceae		141.5	370.833	Cow dung	1.38682	4.83669	4.349	6.79094	2.38231	1.30356	0.00559127	0.0436008
Fungi	Ascomycota	Sordariomycetes	Sordariales	Chaetomiaceae		0	63.6667	Cow dung	7.00375	-1.58868	-4.01869	4.26673	8.12419	3.99297	0.00833384	0.0459783
Fungi	Ascomycota	Sordariomycetes	Sordariales	Chaetomiaceae	Thielavia	22.5	201	Cow dung	3.13107	4.44546	3.17419	5.90526	3.06801	1.86378	0.0223257	0.094703
Fungi	Ascomycota	Sordariomycetes	Sordariales	Chaetomiaceae		47.8333	508.5	Cow dung	3.39658	2.16118	-3.20326	6.57956	9.23582	4.86022	0.00143164	0.015512
Fungi	Ascomycota	Sordariomycetes	Sordariales	Chaetomiaceae	Chaetomium	111.667	829.667	Cow dung	2.88776	6.18123	3.99921	7.00057	3.01703	1.20879	0.00197114	0.0212069
Fungi	Ascomycota	Sordariomycetes	Sordariales	Chaetomiaceae		0	420.667	Cow dung	9.71825	-1.67776	-3.99825	3.44918	8.31283	5.91944	0.0229419	0.0868013
Fungi	Ascomycota	Sordariomycetes	Sordariales	Chaetomiaceae		182.333	741	Cow dung	2.01992	6.17428	-2.25337	8.34383	10.499	5.86536	0.00740178	0.053124
Fungi	Ascomycota	Sordariomycetes	Sordariales	Chaetomiaceae		0	95.8333	Cow dung	7.58996	0.610844	-3.96974	4.63277	8.32223	3.65885	0.00131861	0.0118148
Fungi	Ascomycota	Sordariomycetes	Sordariales	Chaetomiaceae		2	28.6667	Cow dung	3.54432	-1.76552	-4.00578	3.65919	7.35897	4.3056	0.0173873	0.0631654
Fungi	Ascomycota	Sordariomycetes	Sordariales	Sordariales_fam_Incertae_sedis	Papulaspora	12	1434.67	Cow dung	6.84315	3.95148	-2.39547	7.91797	10.1367	3.99349	0.00162813	0.0165617
Fungi	Ascomycota	Sordariomycetes	Hypocreales			206.667	1577.67	Cow dung	2.92939	7.01531	5.85887	7.68071	1.98621	1.53439	0.0137439	0.0813531
Fungi	Ascomycota	Sordariomycetes	Sordariales	Chaetomiaceae		15.5	721	Cow dung	5.49486	3.78998	-3.85065	7.94741	11.7792	2.67955	0.00035195	0.00419827
Fungi	Ascomycota	Sordariomycetes	Hypocreales	Nectriaceae		220.5	87.1667	Control	-1.33395	5.89183	6.50245	4.7438	-1.79376	0.636325	0.00058169	0.00788098
Fungi	Basidiomycota	Tremellomycetes	Cystofilobasidiales	Mrakiaceae	Mrakia	151.333	28	Control	-2.41345	4.39785	4.92521	3.25705	-1.68625	1.13723	0.0100113	0.0633035
Fungi	Basidiomycota	Agaricomycetes	Agaricales			12.5	1	Control	-3.11548	1.18978	2.46522	-1.2561	-3.81596	2.05119	0.0126261	0.0656424
Fungi	Ascomycota	Sordariomycetes	Hypocreales	Hypocreales_fam_Incertae_sedis	Emericellopsis	60.6667	22.8333	Control	-1.39035	3.92905	4.53883	2.79619	-1.72869	0.662761	0.000683613	0.00795977
Fungi	Ascomycota	Sordariomycetes				516	233	Control	-1.14535	7.19328	7.96723	6.08974	-1.83943	0.580515	0.000188529	0.00381701
Fungi	Ascomycota	Leotiomycetes	Helotiales	Helotiales_fam_Incertae_sedis	Leohumicola	235.667	80.3333	Control	-1.54678	5.32399	6.37047	4.67969	-1.71867	0.770636	0.000506853	0.00749049
Fungi	Ascomycota	Eurotiomycetes	Eurotiales	Trichocomaceae	Talaromyces	505.333	169.5	Control	-1.57313	6.97543	7.62126	5.96372	-1.7384	0.606869	9.25676e-05	0.00230391
Fungi	Ascomycota	Leotiomycetes	Thelebolales	Pseudeurotiaceae	Pseudeurotium	8359.33	1589.33	Control	-2.3946	10.1179	10.8634	8.87097	-1.99989	0.605156	5.15319e-05	0.00162852
Fungi	Ascomycota	Sordariomycetes	Hypocreales			420.833	147.833	Control	-1.50612	6.844	7.39531	5.24457	-2.12009	0.818088	0.0018855	0.0201586
Fungi	Basidiomycota	Tremellomycetes				115.833	19.3333	Control	-2.55227	3.98829	5.27629	2.60912	-2.69828	1.29543	0.00193973	0.0181182
Fungi	Ascomycota	Sordariomycetes	Hypocreales	Hypocreales_fam_Incertae_sedis	Acremonium	120.5	62.5	Control	-0.941583	5.12439	5.64566	4.53893	-1.15127	0.571039	0.002421	0.0222608
Fungi	Ascomycota	Leotiomycetes	Helotiales			39.5	6.33333	Control	-2.54934	3.12466	4.32457	-2.16631	-6.2807	4.47965	0.018129	0.0951739
Fungi	Basidiomycota	Tremellomycetes	Cystofilobasidiales	Mrakiaceae	Mrakia	96	1.66667	Control	-5.47698	2.48441	4.94325	-2.97694	-8.09052	3.06948	0.00159923	0.0153555
Fungi	Ascomycota	Sordariomycetes				167.333	35.6667	Control	-2.2143	4.15176	4.74223	3.67611	-1.20623	1.01909	0.0145589	0.0782361
Fungi	Ascomycota	Sordariomycetes	Hypocreales	Hypocreales	Hypocreales_fam_Incertae_sedis	226	104.5	Control	-1.10912	5.82759	6.78903	5.40984	-1.53486	1.18859	0.00619776	0.0466145
Fungi	Ascomycota	Sordariomycetes	Hypocreales			289	92.6667	Control	-1.63568	6.10007	6.86863	4.8398	-2.00896	0.559536	3.33101e-05	0.00117691
Fungi	Ascomycota	Eurotiomycetes	Eurotiales	Aspergillaceae		878.167	201.667	Control	-2.11977	7.24189	8.56971	6.08948	-2.54154	0.660274	1.28566e-05	0.000603588
Canola vs Control
Kingdom	Phylum	Class	Order	Family	Genus	count control	count canola	Stimulated	Log2 Fold change	median clr value for all samples in the feature	median clr value for the control group of samples	median clr value for the canola group of samples	median difference in clr values between canola and control groups	median of the largest difference in clr values within control and canola groups	Expected P value of Welch’s t test	Expected Benjamini-Hochberg corrected P value of Welch’s t test
Bacteria	Proteobacteria	Gammaproteobacteria	Pseudomonadales	Pseudomonadaceae	Pseudomonas	0	307.833	Canola	9.26835	0.557302	8.85432	-2.15947	-11.0541	4.83532	0.00545543	0.0846776
Bacteria	Proteobacteria	Gammaproteobacteria	Xanthomonadales	Xanthomonadaceae	Stenotrophomonas	0	98.6667	Canola	7.63178	0.677096	9.0115	-2.05087	-10.3749	4.31033	0.0043891	0.0697505
Bacteria	Proteobacteria	Gammaproteobacteria	Burkholderiales	Oxalobacteraceae	Massilia	0	57.5	Canola	6.85798	0.68101	8.12246	-2.14364	-9.80497	4.34766	0.00852549	0.0833263
Bacteria	Proteobacteria	Gammaproteobacteria	Xanthomonadales	Xanthomonadaceae	Stenotrophomonas	0	366.333	Canola	9.51898	0.602715	10.3783	-2.00703	-12.1616	4.10779	0.0039637	0.0701245
Bacteria	Proteobacteria	Gammaproteobacteria	Xanthomonadales	Rhodanobacteraceae	Dyella	0	91.5	Canola	7.52356	0.675126	8.64912	-2.0546	-10.1431	4.02161	0.00531687	0.0747925
Bacteria	Proteobacteria	Gammaproteobacteria	Xanthomonadales	Xanthomonadaceae	Stenotrophomonas	0	286.667	Canola	9.16574	0.764753	9.94511	-1.90542	-11.6462	4.57126	0.00367483	0.0712091
Bacteria	Actinobacteriota	Actinobacteria	Streptomycetales	Streptomycetaceae	Kitasatospora	0	280.5	Canola	9.13443	0.635958	8.5033	-2.08636	-10.0855	4.60379	0.00700246	0.0903192
Bacteria	Actinobacteriota	Actinobacteria	Micrococcales	Microbacteriaceae	Microbacterium	0	119.667	Canola	7.90889	2.62096	8.58844	-2.24914	-10.9834	3.66187	0.000322858	0.0194647
Bacteria	Verrucomicrobiota	Verrucomicrobiae	Chthoniobacterales	Chthoniobacteraceae	Candidatus	140.833	0	Control	-8.14296	5.36948	0.0597191	6.98337	7.05097	2.61443	0.00201862	0.0525577
Bacteria	Planctomycetota	Planctomycetes	Gemmatales	Gemmataceae	Gemmata	100.5	0	Control	-7.65821	5.47879	0.113632	6.57113	6.51467	2.49931	0.00384299	0.0737908
Bacteria	Acidobacteriota	Acidobacteriae	Acidobacteriales	uncultured	uncultured	103.333	0	Control	-7.69813	5.56193	0.295835	6.70926	6.41042	2.52376	0.00329577	0.0673797
Bacteria	Proteobacteria	Alphaproteobacteria	Rhizobiales	Methyloligellaceae	uncultured	70.1667	0	Control	-7.14296	5.09641	0.195863	6.02294	6.0716	2.85035	0.0039384	0.0755116
Bacteria	Acidobacteriota	Acidobacteriae	Acidobacteriales	uncultured	uncultured	90.5	0	Control	-7.50779	5.04637	0.412569	6.35453	5.98932	2.56318	0.00336692	0.0682881
Bacteria	Acidobacteriota	Acidobacteriae	Acidobacteriales	uncultured	uncultured	289	0.5	Control	-8.17742	6.55572	0.815353	8.11014	7.40366	2.82925	0.00293156	0.0684063
Bacteria	Proteobacteria	Gammaproteobacteria	Burkholderiales	Nitrosomonadaceae	mle1-7	50	0	Control	-6.65821	4.72309	0.220296	5.60163	5.43099	2.34252	0.00607395	0.0922527
Bacteria	Proteobacteria	Gammaproteobacteria	Burkholderiales	Comamonadaceae		47.1667	0	Control	-6.57491	3.95608	0.250667	5.62327	5.2183	2.40989	0.00657355	0.093936
Bacteria	Proteobacteria	Gammaproteobacteria	Xanthomonadales	Xanthomonadaceae		185.667	0	Control	-8.54045	5.73611	0.262367	7.42335	7.29279	2.74328	0.00208203	0.0529583
Bacteria	Chloroflexi	Anaerolineae				54.8333	0	Control	-6.79008	4.63588	0.305327	5.81408	5.42216	2.50875	0.00648419	0.0930797
Bacteria	Bacteroidota	Bacteroidia	Cytophagales	Cytophagaceae	Sporocytophaga	48.6667	0	Control	-6.61961	3.07295	0.104968	5.49062	5.32727	2.90617	0.00547115	0.0888108
Bacteria	Proteobacteria	Alphaproteobacteria	Sphingomonadales	Sphingomonadaceae	Sphingomonas	118.667	0	Control	-7.89684	5.58815	0.17431	6.85872	6.74586	2.47176	0.00291062	0.0615111
Bacteria	Gemmatimonadota	Gemmatimonadetes	Gemmatimonadales	Gemmatimonadaceae		80.8333	0	Control	-7.34577	4.73607	0.291909	6.40722	6.02626	2.30774	0.00292894	0.0624166
Bacteria	Proteobacteria	Alphaproteobacteria	Rhizobiales	Methyloligellaceae	uncultured	112.833	0	Control	-7.82443	5.21606	0.260623	6.57808	6.54824	2.65664	0.00310003	0.0624342
Bacteria	Proteobacteria	Alphaproteobacteria	Sphingomonadales	Sphingomonadaceae	Sphingomonas	270.833	0	Control	-9.08392	6.06167	0.581674	8.02004	7.53222	2.50408	0.00166058	0.0442006
Bacteria	Acidobacteriota	Vicinamibacteria	Vicinamibacterales	Vicinamibacteraceae	Vicinamibacteraceae	138.333	0	Control	-8.11721	5.28988	0.295503	7.19726	6.88953	2.48564	0.0029197	0.0567464
Bacteria	Chloroflexi	Anaerolineae	Anaerolineae	Anaerolineae	Anaerolineae	61.6667	0	Control	-6.95807	4.88007	0.31412	5.97029	5.55881	2.58103	0.00496839	0.080864
Bacteria	Proteobacteria	Gammaproteobacteria	Xanthomonadales	Rhodanobacteraceae	Rhodanobacter	114.667	0	Control	-7.84758	5.09575	0.0745715	7.13051	6.78557	2.56397	0.00278794	0.0581307
Bacteria	Proteobacteria	Alphaproteobacteria	Sphingomonadales	Sphingomonadaceae	Sphingomonas	66	0	Control	-7.05528	4.85671	0.45864	5.89813	5.69884	2.35855	0.00354339	0.0708015
Bacteria	Verrucomicrobiota	Verrucomicrobiae	Pedosphaerales	Pedosphaeraceae	ADurb.Bin063-1	75.1667	0	Control	-7.24159	4.85147	0.289734	6.22473	6.03863	2.70572	0.00452316	0.0778976
Bacteria	Verrucomicrobiota	Verrucomicrobiae	Chthoniobacterales	Chthoniobacteraceae	Candidatus	107.833	0	Control	-7.75933	5.52994	0.411955	6.65777	6.36255	2.46819	0.00325253	0.0648397
Bacteria	Actinobacteriota	Thermoleophilia	Gaiellales	Gaiellaceae	Gaiella	48.8333	0	Control	-6.62449	4.42838	0.161938	5.60922	5.54466	2.77602	0.00578163	0.0901026
Bacteria	Acidobacteriota	Blastocatellia	Pyrinomonadales	Pyrinomonadaceae	RB41	75.8333	0	Control	-7.25424	5.24837	0.340208	6.21585	5.9064	2.5136	0.00418369	0.0723849
Bacteria	Acidobacteriota	Blastocatellia	Pyrinomonadales	Pyrinomonadaceae	RB41	45.3333	0	Control	-6.51833	4.28589	0.208965	5.40394	5.05877	2.70727	0.00613639	0.0949321
Bacteria	Actinobacteriota	Thermoleophilia	Gaiellales	uncultured	uncultured	92.6667	0	Control	-7.54174	5.06686	0.232228	6.5386	6.45121	2.69886	0.00374821	0.0714706
Bacteria	Acidobacteriota	Vicinamibacteria	Vicinamibacterales	Vicinamibacteraceae	Vicinamibacteraceae	148.5	0	Control	-8.21917	5.67734	0.0337985	7.30942	7.13932	2.64356	0.00203349	0.0518607
Bacteria	Acidobacteriota	Acidobacteriae	Acidobacteriales	uncultured	uncultured	120.833	0	Control	-7.92283	5.49889	0.290424	6.92827	6.61697	2.50036	0.00348185	0.0685073
Bacteria	Chloroflexi	Anaerolineae	Anaerolineales	Anaerolineaceae	UTCFX1	104.667	0	Control	-7.71653	5.19655	0.161266	6.72275	6.52391	2.48063	0.00306728	0.0621304
Bacteria	Proteobacteria	Gammaproteobacteria	Burkholderiales	Nitrosomonadaceae	IS-44	85.6667	0	Control	-7.42906	5.20887	0.338829	6.45577	6.08849	2.50228	0.00430867	0.0781414
Bacteria	Nitrospirota	Nitrospiria	Nitrospirales	Nitrospiraceae	Nitrospira	101.5	0	Control	-7.67243	4.92053	0.288996	6.75362	6.38083	2.42154	0.00299444	0.0601688
Bacteria	Actinobacteriota	Thermoleophilia	Gaiellales	uncultured	uncultured	87.8333	0	Control	-7.46489	5.27369	0.385945	6.42046	6.12687	2.5602	0.00356045	0.0715397
Bacteria	Acidobacteriota	Acidobacteriae	Acidobacteriales	uncultured	uncultured	80.3333	0	Control	-7.33688	3.90672	0.373485	6.62136	5.98578	2.7805	0.00425376	0.0737063
Bacteria	Acidobacteriota	Acidobacteriae	Acidobacteriales	uncultured	uncultured	68.8333	0	Control	-7.11548	4.93627	0.273991	6.09218	5.90729	2.437	0.00476813	0.0795585
Bacteria	Chloroflexi	Anaerolineae	Anaerolineales	Anaerolineaceae	Anaerolinea	69.6667	0	Control	-7.13271	4.92579	0.284162	6.14917	5.88128	2.72076	0.00664185	0.0984148
Bacteria	Bacteroidota	Bacteroidia	Chitinophagales	Chitinophagaceae		102.167	0	Control	-7.68182	4.70689	0.0808415	6.59944	6.34536	2.58837	0.00281573	0.0636378
Bacteria	Acidobacteriota	Acidobacteriae	Bryobacterales	Bryobacteraceae	Bryobacter	80.6667	0	Control	-7.34282	4.9202	0.0354402	6.23175	6.28008	2.51586	0.00407605	0.0736476
Bacteria	Proteobacteria	Gammaproteobacteria	Xanthomonadales	Xanthomonadaceae	Arenimonas	85	0	Control	-7.41785	4.73773	0.37544	6.50744	6.07572	2.53671	0.00508437	0.0822663
Bacteria	Chloroflexi	TK10	TK10	TK10	TK10	61.6667	0	Control	-6.95807	4.81093	0.322127	5.82866	5.56614	2.47995	0.00500154	0.0812796
Bacteria	Proteobacteria	Gammaproteobacteria	CCD24	CCD24	CCD24	59.1667	0	Control	-6.89885	4.91478	0.448341	5.88557	5.42067	2.62505	0.004865	0.0816713
Bacteria	Bacteroidota	Bacteroidia	Chitinophagales	Chitinophagaceae		125.667	0	Control	-7.97919	5.48822	0.338674	6.80946	6.44468	2.49839	0.00363153	0.0692602
Bacteria	Proteobacteria	Gammaproteobacteria	Steroidobacterales	Steroidobacteraceae	Steroidobacter	106.167	0	Control	-7.73697	5.27507	0.365071	6.68693	6.45346	2.41623	0.00269218	0.0590324
Bacteria	Proteobacteria	Gammaproteobacteria	Burkholderiales	TRA3-20	TRA3-20	85	0.333333	Control	-6.68089	4.80716	0.859116	6.59278	5.50329	2.58478	0.00523317	0.0892751
Bacteria	Nitrospirota	Nitrospiria	Nitrospirales	Nitrospiraceae	Nitrospira	94.1667	0	Control	-7.56478	5.01142	0.294021	6.46109	6.28136	2.39921	0.00256025	0.0573397
Bacteria	Proteobacteria	Alphaproteobacteria	Sphingomonadales	Sphingomonadaceae	Sphingomonas	371.667	0	Control	-9.53981	6.39241	0.230988	8.44249	8.37928	2.72998	0.00136815	0.0418697
Bacteria	Acidobacteriota	Vicinamibacteria	Vicinamibacterales	Vicinamibacteraceae	Vicinamibacteraceae	104.167	0	Control	-7.70966	5.37926	0.123491	6.85186	6.66567	2.44096	0.00238307	0.0560295
Bacteria	RCP2-54	RCP2-54	RCP2-54	RCP2-54	RCP2-54	134.667	0	Control	-8.0786	5.19306	0.477292	7.22122	6.68455	2.33129	0.00201271	0.0503113
Bacteria	Proteobacteria	Alphaproteobacteria	Sphingomonadales	Sphingomonadaceae	Sphingomonas	269.167	0	Control	-9.07503	5.67519	0.242284	7.86401	7.78867	2.54943	0.00119683	0.0389637
Bacteria	Acidobacteriota	Acidobacteriae	Acidobacteriales	Koribacteraceae	Candidatus	67.6667	0	Control	-7.09099	5.19888	0.286176	6.07478	5.81773	2.47161	0.00528103	0.0889027
Bacteria	Chloroflexi	KD4-96	KD4-96	KD4-96	KD4-96	52.5	0	Control	-6.72792	3.90247	0.369149	5.89205	5.46331	2.39594	0.00480157	0.0807014
Bacteria	Acidobacteriota	Acidobacteriae	Acidobacteriales	uncultured	uncultured	223.167	0	Control	-8.80521	6.16534	0.121973	7.80841	7.65552	2.56509	0.00214432	0.0520154
Bacteria	Proteobacteria	Gammaproteobacteria	Burkholderiales	Nitrosomonadaceae	mle1-7	107	0	Control	-7.74819	5.48838	0.349355	6.68	6.3795	2.4898	0.00353718	0.0670913
Bacteria	Proteobacteria	Alphaproteobacteria	Rhizobiales	Xanthobacteraceae	Pseudolabrys	314.833	0	Control	-9.30073	6.15563	0.2298	8.30004	8.17617	2.59421	0.00115463	0.0385112
Bacteria	Proteobacteria	Alphaproteobacteria	Sphingomonadales	Sphingomonadaceae	Sphingomonas	81.6667	0	Control	-7.36048	4.67631	0.292409	6.46418	6.01594	2.59958	0.00356914	0.0716994
Fungi	Ascomycota	Sordariomycetes	Hypocreales	Nectriaceae	Neonectria	0	304	Control	9.2503	-1.69116	8.54139	-4.4474	-12.9852	4.4581	0.00261872	0.0149176
Fungi	Basidiomycota	Tremellomycetes	Trichosporonales	Trichosporonaceae	Apiotrichum	0	31.3333	Control	5.99247	-2.21804	1.54701	-4.51011	-6.61426	5.40308	0.0330751	0.0864339
Fungi	Ascomycota	Sordariomycetes	Hypocreales	Nectriaceae	Calonectria	0	26.1667	Control	5.73697	-1.96959	5.21091	-4.42634	-8.94093	5.01252	0.0102993	0.038184
Fungi	Ascomycota	Sordariomycetes	Hypocreales	Nectriaceae	Calonectria	1.33333	84.5	Control	5.53492	0.514481	4.95729	-3.89773	-9.33735	4.97284	0.00632339	0.0274292
Fungi	Mortierellomycota	Mortierellomycetes	Mortierellales	Mortierellaceae	Mortierella	0	15.8333	Control	5.02975	-2.06338	4.365	-4.63349	-8.2682	4.87427	0.0130684	0.0429714
Fungi	Ascomycota	Sordariomycetes	Hypocreales	Nectriaceae		0	14.8333	Control	4.9386	-2.11073	4.99051	-4.536	-8.89374	4.97955	0.0136996	0.0425873
Fungi	Ascomycota	Sordariomycetes	Hypocreales	Stachybotryaceae		522.333	11209	Control	4.42223	10.8386	14.4149	6.43878	-8.10103	1.29135	5.47562e-07	0.000102158
Fungi	Ascomycota	Sordariomycetes	Hypocreales			268.667	5221.67	Control	4.27808	9.83994	13.4007	5.45604	-7.99792	1.37178	3.28165e-06	0.00029529
Fungi	Ascomycota	Sordariomycetes	Hypocreales	Nectriaceae	Neonectria	590	3509.67	Control	2.57153	9.18693	12.7444	6.54831	-5.91288	2.04671	3.92366e-05	0.0015809
Fungi	Ascomycota	Sordariomycetes	Hypocreales	Hypocreaceae	Trichoderma	43.3333	255.667	Control	2.54698	4.80844	9.21384	2.96554	-5.76368	1.56101	8.0999e-05	0.00227407
Fungi	Ascomycota	Sordariomycetes	Hypocreales			247.333	1381.67	Control	2.47949	6.36293	11.4559	5.36503	-5.92176	1.85939	0.00522999	0.0311683
Fungi	Ascomycota	Sordariomycetes	Hypocreales	Hypocreaceae	Trichoderma	15	75	Control	2.28421	2.67779	7.36327	0.871916	-5.68312	6.46092	0.0368928	0.0971911
Fungi	Ascomycota	Sordariomycetes	Hypocreales	Nectriaceae		4.16667	19	Control	2.06301	0.998982	5.13196	-0.685308	-5.74203	4.71926	0.0215982	0.0678097
Fungi	Ascomycota	Sordariomycetes	Hypocreales	Hypocreaceae	Trichoderma	8.33333	22.6667	Control	1.39102	2.23381	5.56849	-2.87091	-7.62046	5.18864	0.0180154	0.0601824
Fungi	Ascomycota	Sordariomycetes				100.667	179.5	Control	0.831263	5.45799	6.9187	4.21758	-2.81269	1.68607	0.00521099	0.0303336
Fungi	Ascomycota	Sordariomycetes	Hypocreales	Nectriaceae	Neonectria	206.833	224.167	Control	0.115834	7.01541	8.54173	4.95446	-3.50222	1.31314	0.000102521	0.00260157
Fungi	Ascomycota	Sordariomycetes	Hypocreales			3311.33	3193.33	Control	-0.052341	10.7724	12.3368	9.30923	-3.11186	1.28356	9.17445e-05	0.00253659
Fungi	Ascomycota	Sordariomycetes	Hypocreales	Nectriaceae	Fusarium	213	127.5	Control	-0.738092	6.46382	7.92959	5.46884	-2.71281	1.26188	0.000355947	0.00565261
Fungi	Ascomycota	Sordariomycetes	Hypocreales	Nectriaceae	Fusarium	225.333	113	Control	-0.992566	5.85891	7.89457	5.48175	-2.35074	1.37522	0.0230487	0.076468
Fungi	Ascomycota	Sordariomycetes	Glomerellales	Glomerellaceae	Colletotrichum	21.1667	0	Control	-5.43741	1.13949	-1.15197	2.03788	3.05711	2.62285	0.0348435	0.0931219
Fungi	Basidiomycota	Tremellomycetes				135.833	2.5	Control	-5.50603	3.93584	0.460122	4.72595	4.21646	3.42894	0.0320753	0.0951897
Fungi	Ascomycota	Dothideomycetes	Pleosporales	Pleosporaceae	Curvularia	52	0.5	Control	-5.71425	2.37247	-0.551578	3.40789	3.7362	2.88545	0.0208173	0.0677229
Fungi	Ascomycota	Sordariomycetes	Hypocreales			26.3333	0	Control	-5.74595	0.998892	-1.27952	2.36182	3.44109	2.98799	0.0360354	0.0954189
Fungi	Ascomycota	Dothideomycetes				58.8333	0.5	Control	-5.89077	2.74265	-0.304847	3.57667	3.89023	2.80594	0.0230391	0.0715777
Fungi	Ascomycota	Sordariomycetes	Hypocreales	Hypocreales_fam_Incertae_sedis		173.833	2.33333	Control	-5.9432	4.54677	0.443291	5.12636	4.65613	3.31591	0.019892	0.0688402
Fungi	Ascomycota	Sordariomycetes				34.8333	0	Control	-6.14296	1.96923	-1.04483	2.72554	3.90544	2.7128	0.0187699	0.0612113
Fungi	Ascomycota	Leotiomycetes	Helotiales	Sclerotiniaceae	Monilinia	36.1667	0	Control	-6.1964	1.16242	-1.05167	2.67251	3.79649	2.79524	0.0203123	0.0636672
Fungi	Ascomycota	Dothideomycetes	Pleosporales			153	1.33333	Control	-6.38763	4.21222	-0.356983	4.92506	5.35591	3.10018	0.0114237	0.0473543
Fungi	Ascomycota	Leotiomycetes	Helotiales	Helotiales_fam_Incertae_sedis		294.5	2.66667	Control	-6.54161	4.77308	1.88821	5.85051	3.97449	2.40705	0.0165949	0.0583337
Fungi	Ascomycota	Sordariomycetes				50.8333	0	Control	-6.68182	2.16349	-1.17907	3.36702	4.54103	2.64062	0.0139736	0.0493875
Fungi	Ascomycota	Dothideomycetes	Capnodiales	Cladosporiaceae	Cladosporium	51.5	0	Control	-6.70044	1.86653	-1.0708	2.89858	4.11868	2.74549	0.012149	0.0457931
Fungi	Ascomycota	Sordariomycetes	Sordariales	Chaetomiaceae		53.8333	0	Control	-6.76377	1.74554	-1.19153	3.27805	4.43263	2.54947	0.0113532	0.0417849
Fungi	Ascomycota	Sordariomycetes	Hypocreales	Hypocreales_fam_Incertae_sedis		56.1667	0	Control	-6.82443	2.01831	-1.09568	3.38286	4.47928	2.58994	0.0112134	0.0411048
Fungi	Ascomycota	Sordariomycetes	Hypocreales	Nectriaceae	Neonectria	57.3333	0	Control	-6.85383	1.96767	-1.20117	3.06495	4.43636	2.64589	0.0125676	0.0460033
Fungi	Ascomycota	Sordariomycetes				863	6.83333	Control	-6.87958	6.48205	3.14566	7.42357	4.25592	4.10243	0.0153005	0.0573128
Fungi	Ascomycota	Sordariomycetes				58.6667	0	Control	-6.88671	1.9567	-1.01202	3.63423	4.5345	2.67263	0.0130289	0.0459494
Fungi	Basidiomycota	Tremellomycetes	Cystofilobasidiales	Mrakiaceae	Mrakia	143.5	0.5	Control	-7.16993	2.958	-0.477839	4.38436	5.18255	3.05915	0.0117799	0.0447188
Fungi	Ascomycota	Dothideomycetes	Pleosporales	Didymosphaeriaceae	Paraphaeosphaeria	72.1667	0	Control	-7.18322	2.82683	-1.24678	3.87065	5.11128	2.51696	0.00848305	0.0351432
Fungi	Ascomycota	Leotiomycetes	Helotiales			72.6667	0	Control	-7.19311	2.3616	-1.19999	3.77736	4.79195	2.75813	0.00803787	0.0344712
Fungi	Ascomycota	Sordariomycetes	Microascales	Microascaceae		74.3333	0	Control	-7.22561	3.18265	-1.17849	3.90784	5.14135	2.74947	0.00843463	0.0357238
Fungi	Ascomycota	Dothideomycetes	Pleosporales	Pleosporaceae	Curvularia	76	0	Control	-7.25739	2.8212	-1.09512	3.96171	4.95176	2.54614	0.00962295	0.0363998
Fungi	Ascomycota	Sordariomycetes	Hypocreales	Hypocreales_fam_Incertae_sedis		83.1667	0	Control	-7.38658	3.2619	-1.12893	4.0259	5.19882	2.58261	0.00809785	0.0349046
Fungi	Ascomycota	Sordariomycetes	Hypocreales			574.833	2.83333	Control	-7.43129	6.02067	0.409731	6.86811	6.42376	3.505	0.00814012	0.0378918
Fungi	Ascomycota	Sordariomycetes	Hypocreales	Hypocreales_fam_Incertae_sedis		498	2.33333	Control	-7.45895	5.25674	-0.563855	6.29307	6.9541	3.10302	0.00700156	0.0348545
Fungi	Ascomycota	Sordariomycetes	Hypocreales			101.333	0	Control	-7.67007	2.62351	-0.953449	3.55595	4.93143	2.98871	0.00858449	0.0360639
Fungi	Ascomycota	Sordariomycetes	Hypocreales			103.333	0	Control	-7.69813	2.19734	-1.16722	4.13296	5.10027	2.77294	0.00671647	0.0299046
Fungi	Ascomycota	Sordariomycetes	Hypocreales			143.167	0	Control	-8.16658	3.37135	-1.20855	4.81057	5.9869	2.27597	0.00447025	0.0224127
Fungi	Ascomycota	Dothideomycetes	Capnodiales	Cladosporiaceae	Cladosporium	150	0	Control	-8.23362	3.31271	-0.91278	4.77261	5.77066	2.48094	0.00392188	0.0202702
Fungi	Ascomycota	Sordariomycetes				170	0	Control	-8.41363	2.83241	-1.1039	4.98796	6.04712	2.80364	0.00388338	0.0212305
Fungi	Ascomycota	Eurotiomycetes	Eurotiales	Aspergillaceae		1351.33	3.16667	Control	-8.52623	6.48906	1.63607	8.1065	6.40288	3.03341	0.00540283	0.0293055
Fungi	Ascomycota	Sordariomycetes	Hypocreales	Nectriaceae		320.667	0	Control	-9.32718	4.46547	-1.04555	5.99038	7.07528	2.42629	0.00227095	0.0156444
Fungi	Ascomycota	Dothideomycetes	Pleosporales			321.667	0	Control	-9.33166	2.28601	-1.00147	4.97126	6.23516	3.47953	0.00348513	0.0205007
Fungi	Ascomycota	Sordariomycetes	Hypocreales			410.167	0	Control	-9.68182	4.64378	-1.12053	6.34343	7.58189	2.70201	0.00213437	0.0147599

## Sheet: metastat_bacteria
Supplementary file2: Soil Amendment with Cow Dung Modifies the Soil Nutrition and Microbiota to Reduce the Ginseng Replanting Problem
Comparison	Taxa	mean.group1.	variance.group1.	std.err.group1.	mean.group2.	variance.group2.	std.err.group2.	pvalue	qvalue	Significance	Group
1	Control vs Cow dung	k__Bacteria|p__Firmicutes|c__Clostridia|o__Peptostreptococcales-Tissierellales|f__Peptostreptococcaceae|g__Romboutsia	0.000726774	7.47818e-07	0.000353039	0.0169355	1.04386e-05	0.001319	0	0	***	Cow dung
2	Control vs Cow dung	k__Bacteria|p__Myxococcota|c__Polyangia|o__Polyangiales|f__Polyangiaceae|g__Sorangium	0.000141363	1.19901e-07	0.000141363	0.00344778	1.18355e-06	0.000444137	0.000103448	0.00133392	**	Cow dung
3	Control vs Cow dung	k__Bacteria|p__Chloroflexi|c__Anaerolineae|o__Anaerolineales|f__Anaerolineaceae|g__UTCFX1	0.0170063	1.7034e-05	0.00168493	0.00364566	6.08624e-06	0.00100716	0.000141762	0.00135509	**	Control
4	Control vs Cow dung	k__Bacteria|p__Acidobacteriota|c__Blastocatellia|o__Pyrinomonadales|f__Pyrinomonadaceae|g__RB41	0.0201966	1.80619e-05	0.00173502	0.00641117	9.46717e-06	0.00125613	0.000145594	0.00135509	**	Control
5	Control vs Cow dung	k__Bacteria|p__Verrucomicrobiota|c__Verrucomicrobiae|o__Pedosphaerales|f__Pedosphaeraceae|g__Pedosphaeraceae	0.0143995	1.13037e-05	0.00137257	0.00332863	7.28582e-06	0.00110195	0.000149425	0.00135509	**	Control
6	Control vs Cow dung	k__Bacteria|p__Myxococcota|c__bacteriap25|o__bacteriap25|f__bacteriap25|g__bacteriap25	0.00556502	2.60374e-06	0.000658753	0.000726901	9.76925e-07	0.000403511	0.000153257	0.00135509	**	Control
7	Control vs Cow dung	k__Bacteria|p__Chloroflexi|c__Anaerolineae|o__Caldilineales|f__Caldilineaceae|g__Litorilinea	0.00153061	3.78521e-07	0.000251171	0	0	0	0.00016092	0.00135509	**	Control
8	Control vs Cow dung	k__Bacteria|p__Chloroflexi|c__Anaerolineae|o__RBG-13-54-9|f__RBG-13-54-9|g__RBG-13-54-9	0.00929542	7.26294e-06	0.00110022	0.00186257	1.94785e-06	0.000569774	0.000172414	0.00135509	**	Control
9	Control vs Cow dung	k__Bacteria|p__Latescibacterota|c__Latescibacterota|o__Latescibacterota|f__Latescibacterota|g__Latescibacterota	0.00963139	4.26237e-06	0.000842849	0.00348278	2.04099e-06	0.000583237	0.000176245	0.00135509	**	Control
10	Control vs Cow dung	k__Bacteria|p__Actinobacteriota|c__Actinobacteria|o__Streptomycetales|f__Streptomycetaceae|g__Kitasatospora	0.000243736	3.56443e-07	0.000243736	0.00815526	1.01325e-05	0.00129952	0.000180077	0.00135509	**	Cow dung
11	Control vs Cow dung	k__Bacteria|p__Chloroflexi|c__Ktedonobacteria|o__C0119|f__C0119|g__C0119	0.0122586	3.76897e-06	0.000792566	0.00545869	4.29339e-06	0.00084591	0.000183908	0.00135509	**	Control
12	Control vs Cow dung	k__Bacteria|p__Acidobacteriota|c__Subgroup_5|o__Subgroup_5|f__Subgroup_5|g__Subgroup_5	0.00508588	2.67536e-06	0.000667752	0.000608919	1.04052e-06	0.000416437	0.000206897	0.00141769	**	Control
13	Control vs Cow dung	k__Bacteria|p__Proteobacteria|c__Gammaproteobacteria|o__Xanthomonadales|f__Xanthomonadaceae|g__Lysobacter	0.00067607	7.7197e-07	0.000358694	0.00934861	1.35416e-05	0.00150231	0.000210728	0.00141769	**	Cow dung
14	Control vs Cow dung	k__Bacteria|p__Bacteroidota|c__Bacteroidia|o__Cytophagales|f__Cytophagaceae|g__Sporocytophaga	0.00445495	3.55001e-06	0.0007692	0.00017076	1.75989e-08	5.41586e-05	0.000237548	0.0015177	**	Control
15	Control vs Cow dung	k__Bacteria|p__Chloroflexi|c__Anaerolineae|o__Anaerolineales|f__Anaerolineaceae|g__Anaerolinea	0.00421613	9.22598e-07	0.000392131	0.000937552	1.22426e-06	0.000451711	0.000245211	0.0015177	**	Control
16	Control vs Cow dung	k__Bacteria|p__Proteobacteria|c__Gammaproteobacteria|o__Burkholderiales|f__Nitrosomonadaceae|g__mle1-7	0.0102432	3.66709e-06	0.000781781	0.00440472	3.25492e-06	0.000736537	0.000264368	0.00157334	**	Control
17	Control vs Cow dung	k__Bacteria|p__Proteobacteria|c__Alphaproteobacteria|o__Caulobacterales|f__Caulobacteraceae|g__Asticcacaulis	0.000767721	5.79811e-07	0.000310862	0.00716602	8.17388e-06	0.00116718	0.000283525	0.001588	**	Cow dung
18	Control vs Cow dung	k__Bacteria|p__Firmicutes|c__Limnochordia|o__Limnochordia|f__Limnochordia|g__Hydrogenispora	0.00457028	2.94556e-06	0.000700661	0.000671778	3.18766e-07	0.000230495	0.000287356	0.001588	**	Control
19	Control vs Cow dung	k__Bacteria|p__Patescibacteria|c__Microgenomatia|o__Candidatus_Woesebacteria|f__Candidatus_Woesebacteria|g__Candidatus_Woesebacteria	0.00609573	6.86589e-06	0.00106973	0.000434103	2.66891e-07	0.000210907	0.000306513	0.00163546	**	Control
20	Control vs Cow dung	k__Bacteria|p__Nitrospirota|c__Nitrospiria|o__Nitrospirales|f__Nitrospiraceae|g__Nitrospira	0.0162213	1.78609e-05	0.00172535	0.00668704	4.478e-06	0.000863906	0.000398467	0.00200805	**	Control
21	Control vs Cow dung	k__Bacteria|p__Proteobacteria|c__Gammaproteobacteria|o__Oceanospirillales|f__Pseudohongiellaceae|g__BIyi10	0	0	0	0.00257374	1.64189e-06	0.000523115	0.000402299	0.00200805	**	Cow dung
22	Control vs Cow dung	k__Bacteria|p__Proteobacteria|c__Gammaproteobacteria|o__Burkholderiales|f__TRA3-20|g__TRA3-20	0.0129938	1.19053e-05	0.00140862	0.00544661	2.40937e-06	0.000633689	0.00045977	0.0022232	**	Control
23	Control vs Cow dung	k__Bacteria|p__Firmicutes|c__Bacilli|o__Bacillales|f__Bacillaceae|g__Bacillus	0.0253973	2.55469e-05	0.00206345	0.0867707	0.000952324	0.0125984	0.000498084	0.00233548	**	Cow dung
24	Control vs Cow dung	k__Bacteria|p__RCP2-54|c__RCP2-54|o__RCP2-54|f__RCP2-54|g__RCP2-54	0.0136018	2.22471e-05	0.00192558	0.00380484	3.30542e-06	0.000742229	0.000524904	0.00233753	**	Control
25	Control vs Cow dung	k__Bacteria|p__Planctomycetota|c__Phycisphaerae|o__Tepidisphaerales|f__WD2101_soil_group|g__WD2101_soil_group	0.0112118	7.35522e-06	0.00110719	0.00491614	3.23608e-06	0.000734402	0.000528736	0.00233753	**	Control
26	Control vs Cow dung	k__Bacteria|p__Planctomycetota|c__Planctomycetes|o__Pirellulales|f__Pirellulaceae|g__Rhodopirellula	0	0	0	0.00166466	7.54397e-07	0.000354588	0.000578544	0.00238701	**	Cow dung
27	Control vs Cow dung	k__Bacteria|p__Actinobacteriota|c__Actinobacteria|o__Streptomycetales|f__Streptomycetaceae|g__Streptomyces	0.00615518	3.67033e-06	0.000782126	0.0245517	8.85806e-05	0.00384232	0.000582375	0.00238701	**	Cow dung
28	Control vs Cow dung	k__Bacteria|p__Myxococcota|c__Polyangia|o__Polyangiales|f__Sandaracinaceae|g__Sandaracinus	4.71209e-05	1.33223e-08	4.71209e-05	0.00408205	4.46335e-06	0.000862491	0.000586207	0.00238701	**	Cow dung
29	Control vs Cow dung	k__Bacteria|p__Chloroflexi|c__Ktedonobacteria|o__Ktedonobacterales|f__JG30-KF-AS9|g__JG30-KF-AS9	0.0072835	2.51014e-06	0.000646805	0.00338765	1.86856e-06	0.000558056	0.000735632	0.00291866	**	Control
30	Control vs Cow dung	k__Bacteria|p__Proteobacteria|c__Alphaproteobacteria|o__Rhizobiales|f__Devosiaceae|g__Devosia	0.00202096	1.26365e-06	0.00045892	0.0227012	0.000125616	0.00457559	0.00083908	0.00314871	**	Cow dung
31	Control vs Cow dung	k__Bacteria|p__Verrucomicrobiota|c__Verrucomicrobiae|o__Pedosphaerales|f__Pedosphaeraceae|g__ADurb.Bin063-1	0.0121421	1.56749e-05	0.00161632	0.00406827	3.71451e-06	0.00078682	0.000858238	0.00314871	**	Control
32	Control vs Cow dung	k__Bacteria|p__Actinobacteriota|c__Actinobacteria|o__Micrococcales|f__Microbacteriaceae|g__Agromyces	0	0	0	0.00384958	4.4544e-06	0.000861627	0.000873563	0.00314871	**	Cow dung
33	Control vs Cow dung	k__Bacteria|p__MBNT15|c__MBNT15|o__MBNT15|f__MBNT15|g__MBNT15	0.00488292	6.3269e-06	0.00102688	0.000218895	2.8749e-07	0.000218895	0.000896552	0.00314871	**	Control
34	Control vs Cow dung	k__Bacteria|p__Verrucomicrobiota|c__Verrucomicrobiae|o__Verrucomicrobiales|f__Verrucomicrobiaceae|g__Roseimicrobium	9.50491e-05	2.16874e-08	6.01212e-05	0.00416561	5.03463e-06	0.000916027	0.000911877	0.00314871	**	Cow dung
35	Control vs Cow dung	k__Bacteria|p__Proteobacteria|c__Alphaproteobacteria|o__Caulobacterales|f__Hyphomonadaceae|g__SWB02	0.00383217	2.05693e-06	0.00058551	0.000993418	4.14547e-07	0.000262852	0.000915709	0.00314871	**	Control
36	Control vs Cow dung	k__Bacteria|p__Proteobacteria|c__Gammaproteobacteria|o__Burkholderiales|f__A21b|g__A21b	0.00604695	2.10308e-06	0.000592042	0.00257182	1.7762e-06	0.000544089	0.000996169	0.00335091	**	Control
37	Control vs Cow dung	k__Bacteria|p__Bacteroidota|c__Bacteroidia|o__Chitinophagales|f__Chitinophagaceae|g__Parafilimonas	0.00173606	1.03969e-06	0.000416271	0	0	0	0.00116475	0.00383462	**	Control
38	Control vs Cow dung	k__Bacteria|p__Actinobacteriota|c__Actinobacteria|o__Micrococcales|f__Intrasporangiaceae|g__Terrabacter	0.00109301	1.09423e-06	0.000427049	0.0119471	4.08045e-05	0.00260782	0.00125287	0.00396848	**	Cow dung
39	Control vs Cow dung	k__Bacteria|p__Actinobacteriota|c__Actinobacteria|o__Micrococcales|f__Microbacteriaceae|g__Microbacterium	4.81139e-05	1.38897e-08	4.81139e-05	0.00388238	5.22068e-06	0.000932799	0.0012567	0.00396848	**	Cow dung
40	Control vs Cow dung	k__Bacteria|p__Bacteroidota|c__Kapabacteria|o__Kapabacteriales|f__Kapabacteriales|g__Kapabacteriales	0.00372128	4.40683e-06	0.000857013	0.000218089	9.4218e-08	0.000125312	0.0014023	0.00433968	**	Control
41	Control vs Cow dung	k__Bacteria|p__Verrucomicrobiota|c__Verrucomicrobiae|o__Pedosphaerales|f__Pedosphaeraceae|g__Ellin517	0.00220319	4.88948e-07	0.000285467	0.000461552	6.61995e-07	0.000332163	0.00154789	0.00454148	**	Control
42	Control vs Cow dung	k__Bacteria|p__Proteobacteria|c__Gammaproteobacteria|o__Xanthomonadales|f__Rhodanobacteraceae|g__Rhodanobacter	0.0243237	6.35012e-05	0.00325323	0.0855534	0.00135991	0.015055	0.00155172	0.00454148	**	Cow dung
43	Control vs Cow dung	k__Bacteria|p__Patescibacteria|c__Berkelbacteria|o__Berkelbacteria|f__Berkelbacteria|g__Berkelbacteria	0.000907503	3.13116e-07	0.000228443	0	0	0	0.00155556	0.00454148	**	Control
44	Control vs Cow dung	k__Bacteria|p__Firmicutes|c__Bacilli|o__Paenibacillales|f__Paenibacillaceae|g__Ammoniphilus	0.00167052	8.10952e-07	0.000367639	0.000166379	6.67114e-08	0.000105445	0.00173563	0.00497338	**	Control
45	Control vs Cow dung	k__Bacteria|p__Bacteroidota|c__Kryptonia|o__Kryptoniales|f__BSV26|g__BSV26	0.00459975	3.59346e-06	0.000773893	0.000823458	2.05615e-06	0.000585399	0.00183908	0.00517399	**	Control
46	Control vs Cow dung	k__Bacteria|p__Proteobacteria|c__Alphaproteobacteria|o__Rhizobiales|f__Xanthobacteraceae|g__Pseudolabrys	0.0377829	4.28267e-05	0.00267166	0.0239084	3.62725e-05	0.00245874	0.0020728	0.00572738	**	Control
47	Control vs Cow dung	k__Bacteria|p__Firmicutes|c__Clostridia|o__Clostridiales|f__Clostridiaceae|g__Clostridium_sensu_stricto_13	0.00334263	4.28647e-06	0.000845229	0.0001272	4.44036e-08	8.60267e-05	0.00216475	0.00587652	**	Control
48	Control vs Cow dung	k__Bacteria|p__Proteobacteria|c__Alphaproteobacteria|o__Rhizobiales|f__Hyphomicrobiaceae|g__Hyphomicrobium	0.00238776	2.07568e-06	0.000588172	0.000124906	9.36095e-08	0.000124906	0.00221839	0.00591831	**	Control
49	Control vs Cow dung	k__Bacteria|p__Chloroflexi|c__Anaerolineae|o__SBR1031|f__SBR1031|g__SBR1031	0.00457683	4.6098e-06	0.000876528	0.00106489	9.75982e-07	0.000403316	0.00277395	0.00727501	**	Control
50	Control vs Cow dung	k__Bacteria|p__Myxococcota|c__Polyangia|o__Nannocystales|f__Nannocystaceae|g__Nannocystis	0.000483254	2.25289e-07	0.000193773	0.00180758	5.78813e-07	0.000310594	0.00295019	0.00760828	**	Cow dung
51	Control vs Cow dung	k__Bacteria|p__Acidobacteriota|c__Acidobacteriae|o__Acidobacteriales|f__Koribacteraceae|g__Candidatus_Koribacter	0.00815636	6.24209e-06	0.00101997	0.00317813	5.2407e-06	0.000934586	0.00302299	0.00762103	**	Control
52	Control vs Cow dung	k__Bacteria|p__Firmicutes|c__Bacilli|o__Alicyclobacillales|f__Alicyclobacillaceae|g__Tumebacillus	0.00374248	1.52317e-06	0.000503846	0.0015674	6.82161e-07	0.000337185	0.00305364	0.00762103	**	Control
53	Control vs Cow dung	k__Bacteria|p__Armatimonadota|c__Chthonomonadetes|o__Chthonomonadales|f__Chthonomonadales|g__Chthonomonadales	0.00185945	5.24172e-07	0.000295571	0.000389724	5.4384e-07	0.000301065	0.00388123	0.00953269	**	Control
54	Control vs Cow dung	k__Bacteria|p__Acidobacteriota|c__Subgroup_25|o__Subgroup_25|f__Subgroup_25|g__Subgroup_25	0.00129648	5.63813e-07	0.000306543	0.000173504	7.22662e-08	0.000109747	0.00412261	0.00996734	**	Control
55	Control vs Cow dung	k__Bacteria|p__Acidobacteriota|c__Subgroup_11|o__Subgroup_11|f__Subgroup_11|g__Subgroup_11	0.00339746	1.89307e-06	0.000561704	0.00118627	6.14087e-07	0.000319918	0.0041954	0.00998729	**	Control
56	Control vs Cow dung	k__Bacteria|p__Acidobacteriota|c__Blastocatellia|o__Blastocatellales|f__Blastocatellaceae|g__JGI_0001001-H03	0.00344194	1.35375e-06	0.000475	0.000977232	1.763e-06	0.000542065	0.00426054	0.00998867	**	Control
57	Control vs Cow dung	k__Bacteria|p__Bacteroidota|c__Bacteroidia|o__Chitinophagales|f__Chitinophagaceae|g__Niastella	0.00144606	1.63063e-06	0.000521318	0.00660173	1.24324e-05	0.00143947	0.00455939	0.0105298	*	Cow dung
58	Control vs Cow dung	k__Bacteria|p__Actinobacteriota|c__Actinobacteria|o__Micrococcales|f__Intrasporangiaceae|g__Oryzihumus	0.00209556	8.95667e-07	0.000386365	0.000350232	7.35975e-07	0.000350232	0.00478544	0.0108893	*	Control
59	Control vs Cow dung	k__Bacteria|p__Chloroflexi|c__TK10|o__TK10|f__TK10|g__TK10	0.0126895	7.15569e-06	0.00109207	0.00706764	1.03055e-05	0.00131057	0.00518008	0.0115945	*	Control
60	Control vs Cow dung	k__Bacteria|p__Proteobacteria|c__Alphaproteobacteria|o__Rhizobiales|f__Rhizobiaceae|g__Mesorhizobium	0.00531333	5.31159e-06	0.000940885	0.00944115	4.13265e-06	0.000829925	0.00524521	0.0115945	*	Cow dung
61	Control vs Cow dung	k__Bacteria|p__Bacteroidota|c__Bacteroidia|o__Chitinophagales|f__Chitinophagaceae|g__Terrimonas	0.00834561	9.06529e-06	0.00122918	0.00270779	9.17034e-06	0.00123628	0.00577011	0.0124174	*	Control
62	Control vs Cow dung	k__Bacteria|p__Proteobacteria|c__Alphaproteobacteria|o__Rhizobiales|f__Beijerinckiaceae|g__Microvirga	0.000241616	1.49423e-07	0.000157809	0.00176595	1.1892e-06	0.000445197	0.00582375	0.0124174	*	Cow dung
63	Control vs Cow dung	k__Bacteria|p__Bacteroidota|c__Bacteroidia|o__Sphingobacteriales|f__Sphingobacteriaceae|g__Pedobacter	0.000390092	5.01926e-07	0.000289231	0.00512616	1.24289e-05	0.00143927	0.00585824	0.0124174	*	Cow dung
64	Control vs Cow dung	k__Bacteria|p__Planctomycetota|c__Planctomycetes|o__Planctomycetales|f__Rubinisphaeraceae|g__Planctomicrobium	0	0	0	0.000782335	4.03371e-07	0.000259284	0.00872031	0.0182342	*	Cow dung
65	Control vs Cow dung	k__Bacteria|p__Desulfobacterota|c__Syntrophorhabdia|o__Syntrophorhabdales|f__Syntrophorhabdaceae|g__Syntrophorhabdus	0.00072197	1.96678e-07	0.000181052	0.000126094	4.40489e-08	8.56824e-05	0.00977395	0.0200868	*	Control
66	Control vs Cow dung	k__Bacteria|p__Actinobacteriota|c__Actinobacteria|o__Streptosporangiales|f__Streptosporangiaceae|g__Streptosporangium	0	0	0	0.000714394	3.47132e-07	0.000240531	0.0098659	0.0200868	*	Cow dung
67	Control vs Cow dung	k__Bacteria|p__Proteobacteria|c__Gammaproteobacteria|o__Methylococcales|f__Methylomonadaceae|g__Methylobacter	0.00167254	1.90459e-06	0.00056341	0	0	0	0.010069	0.020234	*	Control
68	Control vs Cow dung	k__Bacteria|p__Bacteroidota|c__SJA-28|o__SJA-28|f__SJA-28|g__SJA-28	0.00134246	1.24464e-06	0.000455455	0	0	0	0.0103372	0.0205066	*	Control
69	Control vs Cow dung	k__Bacteria|p__Bacteroidota|c__Bacteroidia|o__Chitinophagales|f__Chitinophagaceae|g__Chitinophaga	0.000390263	3.99952e-07	0.000258183	0.00931238	5.55687e-05	0.00304326	0.0111264	0.021793	*	Cow dung
70	Control vs Cow dung	k__Bacteria|p__Armatimonadota|c__Fimbriimonadia|o__Fimbriimonadales|f__Fimbriimonadaceae|g__Fimbriimonadaceae	0.00173584	2.13495e-06	0.00059651	0	0	0	0.0113372	0.0219281	*	Control
71	Control vs Cow dung	k__Bacteria|p__Bacteroidota|c__Bacteroidia|o__Flavobacteriales|f__Flavobacteriaceae|g__Confluentibacter	0	0	0	0.00199311	2.8585e-06	0.000690229	0.0116552	0.0221886	*	Cow dung
72	Control vs Cow dung	k__Bacteria|p__Actinobacteriota|c__Actinobacteria|o__Micromonosporales|f__Micromonosporaceae|g__Catellatospora	9.42418e-05	5.32891e-08	9.42418e-05	0.00177645	1.99075e-06	0.000576014	0.0117586	0.0221886	*	Cow dung
73	Control vs Cow dung	k__Bacteria|p__Actinobacteriota|c__Actinobacteria|o__Micromonosporales|f__Micromonosporaceae|g__Luedemannella	0	0	0	0.00108773	9.09815e-07	0.000389404	0.0137165	0.0255712	*	Cow dung
74	Control vs Cow dung	k__Bacteria|p__Planctomycetota|c__Planctomycetes|o__Isosphaerales|f__Isosphaeraceae|g__Singulisphaera	0.000195103	9.13565e-08	0.000123394	0.00285381	5.41412e-06	0.000949923	0.0146284	0.0267525	*	Cow dung
75	Control vs Cow dung	k__Bacteria|p__Firmicutes|c__Clostridia|o__Lachnospirales|f__Lachnospiraceae|g__Cellulosilyticum	0	0	0	0.00119827	1.1227e-06	0.00043257	0.0147931	0.0267525	*	Cow dung
76	Control vs Cow dung	k__Bacteria|p__Proteobacteria|c__Alphaproteobacteria|o__Caulobacterales|f__Caulobacteraceae|g__Caulobacter	0	0	0	0.00150799	1.78738e-06	0.000545799	0.0149885	0.0267525	*	Cow dung
77	Control vs Cow dung	k__Bacteria|p__Proteobacteria|c__Gammaproteobacteria|o__Xanthomonadales|f__Rhodanobacteraceae|g__Mizugakiibacter	0.00262864	2.13014e-06	0.000595838	0.000603345	1.1043e-06	0.00042901	0.0151877	0.0267525	*	Control
78	Control vs Cow dung	k__Bacteria|p__NB1-j|c__NB1-j|o__NB1-j|f__NB1-j|g__NB1-j	0.0033104	4.62273e-06	0.000877756	0.000689484	8.026e-07	0.000365741	0.0152146	0.0267525	*	Control
79	Control vs Cow dung	k__Bacteria|p__Planctomycetota|c__Planctomycetes|o__Planctomycetales|f__Schlesneriaceae|g__Planctopirus	0.000384719	8.88641e-08	0.000121699	0.00214182	2.39608e-06	0.000631939	0.0156552	0.0272179	*	Cow dung
80	Control vs Cow dung	k__Bacteria|p__Bdellovibrionota|c__Bdellovibrionia|o__Bdellovibrionales|f__Bdellovibrionaceae|g__Bdellovibrio	0.000478913	1.86012e-07	0.000176074	0	0	0	0.0158506	0.0272515	*	Control
81	Control vs Cow dung	k__Bacteria|p__Firmicutes|c__Clostridia|o__Clostridiales|f__Clostridiaceae|g__Clostridium_sensu_stricto_11	0.00105218	9.25038e-07	0.000392649	0	0	0	0.0171034	0.0290824	*	Control
82	Control vs Cow dung	k__Bacteria|p__Bacteroidota|c__Bacteroidia|o__Sphingobacteriales|f__Sphingobacteriaceae|g__Mucilaginibacter	0	0	0	0.00203252	3.48719e-06	0.000762363	0.0178697	0.0299486	*	Cow dung
83	Control vs Cow dung	k__Bacteria|p__Chloroflexi|c__Anaerolineae|o__Anaerolineae|f__Anaerolineae|g__Anaerolineae	0.00444496	1.07724e-06	0.000423721	0.00227458	2.91407e-06	0.000696906	0.018	0.0299486	*	Control
84	Control vs Cow dung	k__Bacteria|p__Bacteroidota|c__Bacteroidia|o__Chitinophagales|f__Chitinophagaceae|g__UTBCD1	0.00212855	3.89067e-06	0.000805261	0	0	0	0.0183755	0.0302481	*	Control
85	Control vs Cow dung	k__Bacteria|p__Proteobacteria|c__Gammaproteobacteria|o__Xanthomonadales|f__Xanthomonadaceae|g__Luteimonas	0	0	0	0.00291714	7.38254e-06	0.00110924	0.018705	0.0304664	*	Cow dung
86	Control vs Cow dung	k__Bacteria|p__Planctomycetota|c__Planctomycetes|o__Pirellulales|f__Pirellulaceae|g__Pir4_lineage	0.00552744	7.07128e-06	0.00108561	0.00219198	2.61275e-06	0.000659892	0.0190651	0.0307295	*	Control
87	Control vs Cow dung	k__Bacteria|p__Proteobacteria|c__Gammaproteobacteria|o__Xanthomonadales|f__Rhodanobacteraceae|g__Luteibacter	0.00549272	2.00413e-05	0.00182763	0.000693415	7.11126e-07	0.000344269	0.0204598	0.0326375	*	Control
88	Control vs Cow dung	k__Bacteria|p__Proteobacteria|c__Alphaproteobacteria|o__Rhizobiales|f__|g__Nordella	0.00440844	2.398e-07	0.000199916	0.00599524	2.07319e-06	0.000587819	0.0215594	0.0337992	*	Cow dung
89	Control vs Cow dung	k__Bacteria|p__Verrucomicrobiota|c__Verrucomicrobiae|o__Opitutales|f__Opitutaceae|g__Lacunisphaera	0	0	0	0.00104273	1.00278e-06	0.000408815	0.0218467	0.0337992	*	Cow dung
90	Control vs Cow dung	k__Bacteria|p__Proteobacteria|c__Alphaproteobacteria|o__Rhizobiales|f__Xanthobacteraceae|g__Bradyrhizobium	0.0143493	1.0863e-05	0.00134555	0.0105304	2.59877e-06	0.000658124	0.0221034	0.0337992	*	Control
91	Control vs Cow dung	k__Bacteria|p__Verrucomicrobiota|c__Verrucomicrobiae|o__Pedosphaerales|f__Pedosphaeraceae|g__Ellin516	0.00482347	1.28529e-05	0.00146361	0.00094264	1.08149e-06	0.000424557	0.0221571	0.0337992	*	Control
92	Control vs Cow dung	k__Bacteria|p__Proteobacteria|c__Alphaproteobacteria|o__Micropepsales|f__Micropepsaceae|g__Micropepsis	0.000237591	1.42812e-07	0.000154279	0	0	0	0.0229355	0.0337992	*	Control
93	Control vs Cow dung	k__Bacteria|p__Actinobacteriota|c__Acidimicrobiia|o__Microtrichales|f__Ilumatobacteraceae|g__Ilumatobacter	0.000240483	1.48532e-07	0.000157338	0	0	0	0.0229355	0.0337992	*	Control
94	Control vs Cow dung	k__Bacteria|p__Firmicutes|c__Bacilli|o__Thermoactinomycetales|f__Thermoactinomycetaceae|g__Thermoactinomyces	0.000235233	1.40923e-07	0.000153255	0	0	0	0.0229355	0.0337992	*	Control
95	Control vs Cow dung	k__Bacteria|p__Gemmatimonadota|c__Longimicrobia|o__Longimicrobiales|f__Longimicrobiaceae|g__Longimicrobiaceae	0.000241524	8.1641e-08	0.000116648	0	0	0	0.0229355	0.0337992	*	Control
96	Control vs Cow dung	k__Bacteria|p__Actinobacteriota|c__Actinobacteria|o__Frankiales|f__Geodermatophilaceae|g__Blastococcus	0.000146299	5.99025e-08	9.99188e-05	0.000645361	1.76818e-07	0.000171667	0.0233372	0.0340667	*	Cow dung
97	Control vs Cow dung	k__Bacteria|p__Acidobacteriota|c__Holophagae|o__Holophagales|f__Holophagaceae|g__Holophaga	0.00120206	9.41596e-07	0.000396147	0.000173204	7.20121e-08	0.000109554	0.0236935	0.0342636	*	Control
98	Control vs Cow dung	k__Bacteria|p__Firmicutes|c__Bacilli|o__Bacillales|f__Planococcaceae|g__Psychrobacillus	0	0	0	0.00101338	1.00852e-06	0.000409983	0.0249119	0.0356919	*	Cow dung
99	Control vs Cow dung	k__Bacteria|p__Firmicutes|c__Clostridia|o__Lachnospirales|f__Lachnospiraceae|g__Lachnospiraceae_NK3A20_group	0	0	0	0.000383825	1.45105e-07	0.000155512	0.0252682	0.0358703	*	Cow dung
100	Control vs Cow dung	k__Bacteria|p__Bacteroidota|c__Bacteroidia|o__Chitinophagales|f__Chitinophagaceae|g__Taibaiella	0	0	0	0.00154032	2.35599e-06	0.000626631	0.025931	0.0364766	*	Cow dung
101	Control vs Cow dung	k__Bacteria|p__Acidobacteriota|c__Holophagae|o__Subgroup_7|f__Subgroup_7|g__Subgroup_7	0.00464717	7.87276e-06	0.00114548	0.00152098	1.90904e-06	0.000564069	0.0262222	0.0365539	*	Control
102	Control vs Cow dung	k__Bacteria|p__Actinobacteriota|c__Actinobacteria|o__Corynebacteriales|f__Corynebacteriaceae|g__Corynebacterium	0	0	0	0.00473965	2.27832e-05	0.00194864	0.0268582	0.0371062	*	Cow dung
103	Control vs Cow dung	k__Bacteria|p__Myxococcota|c__Polyangia|o__Polyangiales|f__BIrii41|g__BIrii41	0.00014473	5.94483e-08	9.95392e-05	0.0035845	1.21116e-05	0.00142077	0.0275479	0.0377222	*	Cow dung
104	Control vs Cow dung	k__Bacteria|p__Bacteroidota|c__Bacteroidia|o__Flavobacteriales|f__Crocinitomicaceae|g__Fluviicola	0	0	0	0.00949049	9.3752e-05	0.00395289	0.028069	0.0380986	*	Cow dung
105	Control vs Cow dung	k__Bacteria|p__Proteobacteria|c__Alphaproteobacteria|o__Rhizobiales|f__KF-JG30-B3|g__KF-JG30-B3	0.00159363	2.21556e-06	0.000607668	0.0001272	4.44036e-08	8.60267e-05	0.028341	0.0381333	*	Control
106	Control vs Cow dung	k__Bacteria|p__Chloroflexi|c__Anaerolineae|o__SJA-15|f__SJA-15|g__SJA-15	0.00172477	1.72846e-06	0.000536728	0.000348182	2.66038e-07	0.00021057	0.02859	0.0381368	*	Control
107	Control vs Cow dung	k__Bacteria|p__Proteobacteria|c__Gammaproteobacteria|o__Xanthomonadales|f__Rhodanobacteraceae|g__Dokdonella	0.00110685	1.1726e-06	0.000442078	0.00310328	3.09349e-06	0.00071804	0.029295	0.0387432	*	Cow dung
108	Control vs Cow dung	k__Bacteria|p__Acidobacteriota|c__Subgroup_22|o__Subgroup_22|f__Subgroup_22|g__Subgroup_22	0.00358132	4.47688e-06	0.000863798	0.00124411	1.44272e-06	0.000490361	0.0297203	0.0389725	*	Control
109	Control vs Cow dung	k__Bacteria|p__Patescibacteria|c__Saccharimonadia|o__Saccharimonadales|f__Saccharimonadales|g__Saccharimonadales	0.000476133	1.48117e-07	0.000157118	8.66019e-05	1.8003e-08	5.47769e-05	0.0302146	0.0392877	*	Control
110	Control vs Cow dung	k__Bacteria|p__Acidobacteriota|c__Acidobacteriae|o__Subgroup_13|f__Subgroup_13|g__Subgroup_13	0.00124383	9.79353e-07	0.000404012	0.000197052	2.32977e-07	0.000197052	0.0309195	0.0398693	*	Control
111	Control vs Cow dung	k__Bacteria|p__Firmicutes|c__Clostridia|o__Thermincolales|f__Thermincolaceae|g__Thermincola	0.000382827	1.22008e-07	0.0001426	3.94104e-05	9.31909e-09	3.94104e-05	0.0313602	0.0401033	*	Control
112	Control vs Cow dung	k__Bacteria|p__Myxococcota|c__Myxococcia|o__Myxococcales|f__Myxococcaceae|g__P3OB-42	0	0	0	0.00143151	2.29453e-06	0.000618403	0.0319119	0.0404743	*	Cow dung
113	Control vs Cow dung	k__Bacteria|p__Actinobacteriota|c__Actinobacteria|o__Micrococcales|f__Intrasporangiaceae|g__Phycicoccus	4.69351e-05	1.32174e-08	4.69351e-05	0.00381007	1.58596e-05	0.00162581	0.0324713	0.040849	*	Cow dung
114	Control vs Cow dung	k__Bacteria|p__Proteobacteria|c__Gammaproteobacteria|o__Burkholderiales|f__Nitrosomonadaceae|g__MND1	0.0118588	9.8017e-06	0.00127813	0.00707966	1.59141e-05	0.0016286	0.0329579	0.0409116	*	Control
115	Control vs Cow dung	k__Bacteria|p__Proteobacteria|c__Gammaproteobacteria|o__Burkholderiales|f__Alcaligenaceae|g__Achromobacter	0.000143062	1.228e-07	0.000143062	0.00252491	6.27447e-06	0.00102262	0.0330498	0.0409116	*	Cow dung
116	Control vs Cow dung	k__Bacteria|p__Acidobacteriota|c__Acidobacteriae|o__Solibacterales|f__Solibacteraceae|g__Candidatus_Solibacter	0.00485523	7.34499e-06	0.00110642	0.00165168	4.44431e-06	0.00086065	0.0340996	0.0418761	*	Control
117	Control vs Cow dung	k__Bacteria|p__Acidobacteriota|c__Blastocatellia|o__DS-100|f__DS-100|g__DS-100	0.000811124	3.68591e-07	0.000247854	0.00017461	1.01665e-07	0.00013017	0.0349732	0.0426107	*	Control
118	Control vs Cow dung	k__Bacteria|p__Bacteroidota|c__Bacteroidia|o__Chitinophagales|f__Chitinophagaceae|g__Pseudoflavitalea	0	0	0	0.00194567	4.45046e-06	0.000861245	0.0358621	0.0432553	*	Cow dung
119	Control vs Cow dung	k__Bacteria|p__Chloroflexi|c__P2-11E|o__P2-11E|f__P2-11E|g__P2-11E	0.00105224	4.58931e-07	0.000276565	0.000293347	2.18175e-07	0.00019069	0.0360613	0.0432553	*	Control
120	Control vs Cow dung	k__Bacteria|p__Elusimicrobiota|c__Lineage_IIa|o__Lineage_IIa|f__Lineage_IIa|g__Lineage_IIa	0.00091954	9.0708e-07	0.000388819	4.28229e-05	1.10028e-08	4.28229e-05	0.0371877	0.0442633	*	Control
121	Control vs Cow dung	k__Bacteria|p__Bacteroidota|c__Bacteroidia|o__Cytophagales|f__Microscillaceae|g__Chryseolinea	0.000193089	1.22378e-07	0.000142816	0.0020979	4.23224e-06	0.000839865	0.0378084	0.0446586	*	Cow dung
122	Control vs Cow dung	k__Bacteria|p__Proteobacteria|c__Gammaproteobacteria|o__Xanthomonadales|f__Xanthomonadaceae|g__Arenimonas	0.00583766	3.56764e-06	0.000771107	0.00337537	3.91892e-06	0.000808179	0.0394023	0.0461886	*	Control
123	Control vs Cow dung	k__Bacteria|p__Verrucomicrobiota|c__Verrucomicrobiae|o__Chthoniobacterales|f__Chthoniobacteraceae|g__Candidatus_Udaeobacter	0.0270388	2.45163e-05	0.0020214	0.00582891	2.68936e-06	0.000669497	1.53257e-05	0.0010869	**	Control
124	Control vs Cow dung	k__Bacteria|p__Firmicutes|c__Bacilli|o__Erysipelotrichales|f__Erysipelotrichaceae|g__Turicibacter	0.00128882	2.08304e-07	0.000186326	0.0664541	0.000340158	0.00752948	2.68199e-05	0.0010869	**	Cow dung
125	Control vs Cow dung	k__Bacteria|p__Acidobacteriota|c__Acidobacteriae|o__Subgroup_2|f__Subgroup_2|g__Subgroup_2	0.00613874	2.29414e-06	0.000618349	0.000808753	1.23084e-07	0.000143227	3.44828e-05	0.0010869	**	Control
126	Control vs Cow dung	k__Bacteria|p__Acidobacteriota|c__Vicinamibacteria|o__Vicinamibacterales|f__Vicinamibacteraceae|g__Vicinamibacteraceae	0.047359	5.98981e-05	0.00315959	0.0170059	1.93905e-05	0.00179771	3.83142e-05	0.0010869	**	Control
127	Control vs Cow dung	k__Bacteria|p__Firmicutes|c__Negativicutes|o__Veillonellales-Selenomonadales|f__Sporomusaceae|g__Pelosinus	0.00492365	1.35922e-06	0.000475959	0.000512949	3.16006e-07	0.000229494	4.21456e-05	0.0010869	**	Control
128	Control vs Cow dung	k__Bacteria|p__Proteobacteria|c__Gammaproteobacteria|o__Burkholderiales|f__SC-I-84|g__SC-I-84	0.0202612	5.10554e-06	0.000922455	0.0103971	4.24082e-06	0.000840716	6.89655e-05	0.00133392	**	Control
129	Control vs Cow dung	k__Bacteria|p__Firmicutes|c__Clostridia|o__Peptostreptococcales-Tissierellales|f__Peptostreptococcaceae|g__Paeniclostridium	0	0	0	0.0121729	1.48302e-05	0.00157216	8.04598e-05	0.00133392	**	Cow dung
130	Control vs Cow dung	k__Bacteria|p__Acidobacteriota|c__Acidobacteriae|o__Bryobacterales|f__Bryobacteraceae|g__Bryobacter	0.022348	1.68901e-05	0.0016778	0.00822331	4.03249e-06	0.000819805	8.42912e-05	0.00133392	**	Control
131	Control vs Cow dung	k__Bacteria|p__Acidobacteriota|c__Blastocatellia|o__11-24|f__11-24|g__11-24	0.0136932	3.92784e-06	0.000809098	0.00448118	6.10938e-06	0.00100907	9.57854e-05	0.00133392	**	Control
132	Control vs Cow dung	k__Bacteria|p__Proteobacteria|c__Alphaproteobacteria|o__Rhizobiales|f__Rhizobiaceae|g__Allorhizobium-Neorhizobium-Pararhizobium-Rhizobium	0.00187015	1.73185e-06	0.000537254	0.00707799	1.4877e-06	0.000497946	9.96169e-05	0.00133392	**	Cow dung
133	Control vs Canola	k__Bacteria|p__Actinobacteriota|c__Thermoleophilia|o__Gaiellales|f__Gaiellaceae|g__Gaiella	0.00913949	9.93489e-07	0.000406917	0	0	0	0	0	***	Control
134	Control vs Canola	k__Bacteria|p__Latescibacterota|c__Latescibacterota|o__Latescibacterota|f__Latescibacterota|g__Latescibacterota	0.00963139	4.26237e-06	0.000842849	0	0	0	0.000106122	0.000517553	***	Control
135	Control vs Canola	k__Bacteria|p__Methylomirabilota|c__Methylomirabilia|o__Rokubacteriales|f__Rokubacteriales|g__Rokubacteriales	0.0073378	2.53729e-06	0.000650293	0	0	0	0.000114286	0.000520207	***	Control
136	Control vs Canola	k__Bacteria|p__Chloroflexi|c__Ktedonobacteria|o__Ktedonobacterales|f__JG30-KF-AS9|g__JG30-KF-AS9	0.0072835	2.51014e-06	0.000646805	0	0	0	0.000122449	0.00052253	***	Control
137	Control vs Canola	k__Bacteria|p__Chloroflexi|c__TK10|o__TK10|f__TK10|g__TK10	0.0126895	7.15569e-06	0.00109207	0.000225073	3.03948e-07	0.000225073	0.000130612	0.000524579	***	Control
138	Control vs Canola	k__Bacteria|p__Chloroflexi|c__KD4-96|o__KD4-96|f__KD4-96|g__KD4-96	0.0190295	1.75598e-05	0.00171074	0.000164919	1.63189e-07	0.000164919	0.000138776	0.0005264	***	Control
139	Control vs Canola	k__Bacteria|p__Chloroflexi|c__Anaerolineae|o__Anaerolineales|f__Anaerolineaceae|g__Anaerolinea	0.00421613	9.22598e-07	0.000392131	0	0	0	0.000146939	0.00052803	***	Control
140	Control vs Canola	k__Bacteria|p__Chloroflexi|c__Anaerolineae|o__Anaerolineae|f__Anaerolineae|g__Anaerolineae	0.00444496	1.07724e-06	0.000423721	0	0	0	0.000155102	0.000529497	***	Control
141	Control vs Canola	k__Bacteria|p__Verrucomicrobiota|c__Verrucomicrobiae|o__Pedosphaerales|f__Pedosphaeraceae|g__Pedosphaeraceae	0.0143995	1.13037e-05	0.00137257	7.17618e-05	3.08985e-08	7.17618e-05	0.000163265	0.000530824	***	Control
142	Control vs Canola	k__Bacteria|p__Proteobacteria|c__Gammaproteobacteria|o__Burkholderiales|f__A21b|g__A21b	0.00604695	2.10308e-06	0.000592042	0	0	0	0.000171429	0.00053203	***	Control
143	Control vs Canola	k__Bacteria|p__Chloroflexi|c__Anaerolineae|o__Anaerolineales|f__Anaerolineaceae|g__UTCFX1	0.0170063	1.7034e-05	0.00168493	0	0	0	0.000179592	0.000533132	***	Control
144	Control vs Canola	k__Bacteria|p__Acidobacteriota|c__Acidobacteriae|o__Subgroup_2|f__Subgroup_2|g__Subgroup_2	0.00613874	2.29414e-06	0.000618349	0	0	0	0.000195918	0.000557365	***	Control
145	Control vs Canola	k__Bacteria|p__Nitrospirota|c__Nitrospiria|o__Nitrospirales|f__Nitrospiraceae|g__Nitrospira	0.0162213	1.78609e-05	0.00172535	0	0	0	0.000204082	0.000557365	***	Control
146	Control vs Canola	k__Bacteria|p__Chloroflexi|c__Chloroflexia|o__Thermomicrobiales|f__JG30-KF-CM45|g__JG30-KF-CM45	0.00906108	4.46147e-06	0.00086231	0.000362821	7.89833e-07	0.000362821	0.000212245	0.000557365	***	Control
147	Control vs Canola	k__Bacteria|p__Proteobacteria|c__Gammaproteobacteria|o__Burkholderiales|f__Nitrosomonadaceae|g__MND1	0.0118588	9.8017e-06	0.00127813	6.59674e-05	2.61102e-08	6.59674e-05	0.000220408	0.000557365	***	Control
148	Control vs Canola	k__Bacteria|p__Proteobacteria|c__Gammaproteobacteria|o__Burkholderiales|f__TRA3-20|g__TRA3-20	0.0129938	1.19053e-05	0.00140862	5.87475e-05	2.07076e-08	5.87475e-05	0.000228571	0.000557365	***	Control
149	Control vs Canola	k__Bacteria|p__Proteobacteria|c__Gammaproteobacteria|o__Burkholderiales|f__Nitrosomonadaceae|g__IS-44	0.00623395	2.9266e-06	0.000698403	0	0	0	0.000236735	0.000557365	***	Control
150	Control vs Canola	k__Bacteria|p__Chloroflexi|c__Anaerolineae|o__RBG-13-54-9|f__RBG-13-54-9|g__RBG-13-54-9	0.00929542	7.26294e-06	0.00110022	0	0	0	0.000261224	0.000585233	***	Control
151	Control vs Canola	k__Bacteria|p__Myxococcota|c__bacteriap25|o__bacteriap25|f__bacteriap25|g__bacteriap25	0.00556502	2.60374e-06	0.000658753	0	0	0	0.000269388	0.000585233	***	Control
152	Control vs Canola	k__Bacteria|p__Verrucomicrobiota|c__Verrucomicrobiae|o__Pedosphaerales|f__Pedosphaeraceae|g__Ellin517	0.00220319	4.88948e-07	0.000285467	0	0	0	0.000277551	0.000585233	***	Control
153	Control vs Canola	k__Bacteria|p__Actinobacteriota|c__Actinobacteria|o__Propionibacteriales|f__Nocardioidaceae|g__Aeromicrobium	0.0040378	1.64323e-06	0.000523328	0	0	0	0.000285714	0.000585233	***	Control
154	Control vs Canola	k__Bacteria|p__Acidobacteriota|c__Subgroup_5|o__Subgroup_5|f__Subgroup_5|g__Subgroup_5	0.00508588	2.67536e-06	0.000667752	0	0	0	0.000293878	0.000585233	***	Control
155	Control vs Canola	k__Bacteria|p__Proteobacteria|c__Gammaproteobacteria|o__Xanthomonadales|f__Xanthomonadaceae|g__Arenimonas	0.00583766	3.56764e-06	0.000771107	0	0	0	0.000302041	0.000585233	***	Control
156	Control vs Canola	k__Bacteria|p__Verrucomicrobiota|c__Verrucomicrobiae|o__Pedosphaerales|f__Pedosphaeraceae|g__ADurb.Bin063-1	0.0121421	1.56749e-05	0.00161632	0	0	0	0.000310204	0.000585233	***	Control
157	Control vs Canola	k__Bacteria|p__Firmicutes|c__Bacilli|o__Alicyclobacillales|f__Alicyclobacillaceae|g__Tumebacillus	0.00374248	1.52317e-06	0.000503846	0	0	0	0.000318367	0.000585233	***	Control
158	Control vs Canola	k__Bacteria|p__Acidobacteriota|c__Blastocatellia|o__Blastocatellales|f__Blastocatellaceae|g__JGI_0001001-H03	0.00344194	1.35375e-06	0.000475	0	0	0	0.000326531	0.000585233	***	Control
159	Control vs Canola	k__Bacteria|p__RCP2-54|c__RCP2-54|o__RCP2-54|f__RCP2-54|g__RCP2-54	0.0136018	2.22471e-05	0.00192558	0	0	0	0.000334694	0.000585233	***	Control
160	Control vs Canola	k__Bacteria|p__Proteobacteria|c__Alphaproteobacteria|o__Rhizobiales|f__Methyloligellaceae|g__Methyloligellaceae	0.00286793	1.01958e-06	0.000412226	0	0	0	0.000342857	0.000585233	***	Control
161	Control vs Canola	k__Bacteria|p__Firmicutes|c__Bacilli|o__Erysipelotrichales|f__Erysipelotrichaceae|g__Turicibacter	0.00128882	2.08304e-07	0.000186326	0	0	0	0.000367347	0.000610447	***	Control
162	Control vs Canola	k__Bacteria|p__Proteobacteria|c__Gammaproteobacteria|o__Steroidobacterales|f__Steroidobacteraceae|g__Steroidobacter	0.00705291	5.95727e-06	0.000996433	0.000143524	1.23594e-07	0.000143524	0.00037551	0.000610447	***	Control
163	Control vs Canola	k__Bacteria|p__Acidobacteriota|c__Acidobacteriae|o__Acidobacteriales|f__Koribacteraceae|g__Candidatus_Koribacter	0.00815636	6.24209e-06	0.00101997	0.00087995	1.13676e-06	0.000435269	0.000395918	0.000625487	***	Control
164	Control vs Canola	k__Bacteria|p__Proteobacteria|c__Alphaproteobacteria|o__Caulobacterales|f__Hyphomonadaceae|g__SWB02	0.00383217	2.05693e-06	0.00058551	0	0	0	0.000404082	0.000625487	***	Control
165	Control vs Canola	k__Bacteria|p__Firmicutes|c__Limnochordia|o__Limnochordia|f__Limnochordia|g__Hydrogenispora	0.00457028	2.94556e-06	0.000700661	0	0	0	0.000412245	0.000625487	***	Control
166	Control vs Canola	k__Bacteria|p__Planctomycetota|c__Planctomycetes|o__Gemmatales|f__Gemmataceae|g__Gemmata	0.00569746	4.66039e-06	0.000881324	9.89511e-05	5.87479e-08	9.89511e-05	0.00044898	0.000662528	***	Control
167	Control vs Canola	k__Bacteria|p__Armatimonadota|c__Chthonomonadetes|o__Chthonomonadales|f__Chthonomonadales|g__Chthonomonadales	0.00185945	5.24172e-07	0.000295571	0	0	0	0.000457143	0.000662528	***	Control
168	Control vs Canola	k__Bacteria|p__Chloroflexi|c__Anaerolineae|o__Caldilineales|f__Caldilineaceae|g__Litorilinea	0.00153061	3.78521e-07	0.000251171	0	0	0	0.000473469	0.000662528	***	Control
169	Control vs Canola	k__Bacteria|p__Acidobacteriota|c__Subgroup_11|o__Subgroup_11|f__Subgroup_11|g__Subgroup_11	0.00339746	1.89307e-06	0.000561704	0	0	0	0.000481633	0.000662528	***	Control
170	Control vs Canola	k__Bacteria|p__Planctomycetota|c__Phycisphaerae|o__Tepidisphaerales|f__WD2101_soil_group|g__WD2101_soil_group	0.0112118	7.35522e-06	0.00110719	0.00198863	7.06985e-06	0.0010855	0.000489796	0.000662528	***	Control
171	Control vs Canola	k__Bacteria|p__Bacteroidota|c__Kryptonia|o__Kryptoniales|f__BSV26|g__BSV26	0.00459975	3.59346e-06	0.000773893	0	0	0	0.000497959	0.000662528	***	Control
172	Control vs Canola	k__Bacteria|p__Bacteroidota|c__Bacteroidia|o__Chitinophagales|f__Chitinophagaceae|g__Flavitalea	0.0023956	1.05821e-06	0.000419961	0	0	0	0.000506122	0.000662528	***	Control
173	Control vs Canola	k__Bacteria|p__Patescibacteria|c__Microgenomatia|o__Candidatus_Woesebacteria|f__Candidatus_Woesebacteria|g__Candidatus_Woesebacteria	0.00609573	6.86589e-06	0.00106973	0	0	0	0.000514286	0.000662528	***	Control
174	Control vs Canola	k__Bacteria|p__Actinobacteriota|c__Actinobacteria|o__Micrococcales|f__Intrasporangiaceae|g__Oryzihumus	0.00209556	8.95667e-07	0.000386365	0	0	0	0.000534694	0.000669816	***	Control
175	Control vs Canola	k__Bacteria|p__Actinobacteriota|c__Acidimicrobiia|o__IMCC26256|f__IMCC26256|g__IMCC26256	0.00274416	1.64931e-06	0.000524295	0	0	0	0.000542857	0.000669816	***	Control
176	Control vs Canola	k__Bacteria|p__Chloroflexi|c__Anaerolineae|o__SBR1031|f__SBR1031|g__SBR1031	0.00457683	4.6098e-06	0.000876528	0	0	0	0.00055102	0.000669816	***	Control
177	Control vs Canola	k__Bacteria|p__Bacteroidota|c__Bacteroidia|o__Chitinophagales|f__Chitinophagaceae|g__Flavisolibacter	0.00533384	6.2724e-06	0.00102245	0	0	0	0.000559184	0.000669816	***	Control
178	Control vs Canola	k__Bacteria|p__Proteobacteria|c__Alphaproteobacteria|o__Sphingomonadales|f__Sphingomonadaceae|g__Sphingomonas	0.119564	0.00211887	0.0187922	0.0134823	0.000480322	0.00894727	0.000608163	0.00071064	***	Control
179	Control vs Canola	k__Bacteria|p__Proteobacteria|c__Gammaproteobacteria|o__CCD24|f__CCD24|g__CCD24	0.00316683	2.3611e-06	0.000627309	0	0	0	0.000616327	0.00071064	***	Control
180	Control vs Canola	k__Bacteria|p__Planctomycetota|c__Planctomycetes|o__Pirellulales|f__Pirellulaceae|g__Pir4_lineage	0.00552744	7.07128e-06	0.00108561	0.000203697	1.12616e-07	0.000137001	0.00062449	0.00071064	***	Control
181	Control vs Canola	k__Bacteria|p__Planctomycetota|c__Planctomycetes|o__Pirellulales|f__Pirellulaceae|g__Pirellula	0.00469609	6.38782e-06	0.00103181	0	0	0	0.000722449	0.000800659	***	Control
182	Control vs Canola	k__Bacteria|p__Firmicutes|c__Bacilli|o__Paenibacillales|f__Paenibacillaceae|g__Ammoniphilus	0.00167052	8.10952e-07	0.000367639	0	0	0	0.000730612	0.000800659	***	Control
183	Control vs Canola	k__Bacteria|p__MBNT15|c__MBNT15|o__MBNT15|f__MBNT15|g__MBNT15	0.00488292	6.3269e-06	0.00102688	0.000164919	1.63189e-07	0.000164919	0.000738776	0.000800659	***	Control
184	Control vs Canola	k__Bacteria|p__Proteobacteria|c__Gammaproteobacteria|o__Xanthomonadales|f__Rhodanobacteraceae|g__Mizugakiibacter	0.00262864	2.13014e-06	0.000595838	0	0	0	0.000771429	0.000822984	***	Control
185	Control vs Canola	k__Bacteria|p__Acidobacteriota|c__Acidobacteriae|o__Solibacterales|f__Solibacteraceae|g__Candidatus_Solibacter	0.00485523	7.34499e-06	0.00110642	0	0	0	0.000808163	0.000848715	***	Control
186	Control vs Canola	k__Bacteria|p__Bacteroidota|c__Kapabacteria|o__Kapabacteriales|f__Kapabacteriales|g__Kapabacteriales	0.00372128	4.40683e-06	0.000857013	0	0	0	0.000820408	0.000848715	***	Control
187	Control vs Canola	k__Bacteria|p__Acidobacteriota|c__Subgroup_25|o__Subgroup_25|f__Subgroup_25|g__Subgroup_25	0.00129648	5.63813e-07	0.000306543	0	0	0	0.000857143	0.000873482	***	Control
188	Control vs Canola	k__Bacteria|p__Bacteroidota|c__Bacteroidia|o__Chitinophagales|f__Chitinophagaceae|g__Parafilimonas	0.00173606	1.03969e-06	0.000416271	0	0	0	0.000914286	0.000918013	***	Control
189	Control vs Canola	k__Bacteria|p__Acidobacteriota|c__Subgroup_22|o__Subgroup_22|f__Subgroup_22|g__Subgroup_22	0.00358132	4.47688e-06	0.000863798	0	0	0	0.000934694	0.000919652	***	Control
190	Control vs Canola	k__Bacteria|p__Proteobacteria|c__Alphaproteobacteria|o__Rhizobiales|f__Rhizobiaceae|g__Mesorhizobium	0.00531333	5.31159e-06	0.000940885	0.00062669	2.35645e-06	0.00062669	0.000942857	0.000919652	***	Control
191	Control vs Canola	k__Bacteria|p__Proteobacteria|c__Alphaproteobacteria|o__Rhizobiales|f__Hyphomicrobiaceae|g__Hyphomicrobium	0.00238776	2.07568e-06	0.000588172	0	0	0	0.00102041	0.000981276	***	Control
192	Control vs Canola	k__Bacteria|p__Acidobacteriota|c__Holophagae|o__Subgroup_7|f__Subgroup_7|g__Subgroup_7	0.00464717	7.87276e-06	0.00114548	0	0	0	0.00108571	0.00102958	**	Control
193	Control vs Canola	k__Bacteria|p__Bacteroidota|c__Bacteroidia|o__Chitinophagales|f__Chitinophagaceae|g__Terrimonas	0.00834561	9.06529e-06	0.00122918	0.00131787	9.25675e-06	0.00124209	0.00113878	0.00105824	**	Control
194	Control vs Canola	k__Bacteria|p__Proteobacteria|c__Alphaproteobacteria|o__Reyranellales|f__Reyranellaceae|g__Reyranella	0.00337671	4.24781e-06	0.000841409	0	0	0	0.00114694	0.00105824	**	Control
195	Control vs Canola	k__Bacteria|p__Desulfobacterota|c__Syntrophorhabdia|o__Syntrophorhabdales|f__Syntrophorhabdaceae|g__Syntrophorhabdus	0.00072197	1.96678e-07	0.000181052	0	0	0	0.00117551	0.00107014	**	Control
196	Control vs Canola	k__Bacteria|p__Patescibacteria|c__Berkelbacteria|o__Berkelbacteria|f__Berkelbacteria|g__Berkelbacteria	0.000907503	3.13116e-07	0.000228443	0	0	0	0.00131429	0.00118073	**	Control
197	Control vs Canola	k__Bacteria|p__Proteobacteria|c__Alphaproteobacteria|o__Rhizobiales|f__|g__Bauldia	0.00360505	4.96823e-06	0.000909966	0	0	0	0.00137143	0.00120762	**	Control
198	Control vs Canola	k__Bacteria|p__Firmicutes|c__Clostridia|o__Clostridiales|f__Clostridiaceae|g__Clostridium_sensu_stricto_13	0.00334263	4.28647e-06	0.000845229	0	0	0	0.00137959	0.00120762	**	Control
199	Control vs Canola	k__Bacteria|p__Chloroflexi|c__P2-11E|o__P2-11E|f__P2-11E|g__P2-11E	0.00105224	4.58931e-07	0.000276565	0	0	0	0.00151429	0.00130875	**	Control
200	Control vs Canola	k__Bacteria|p__NB1-j|c__NB1-j|o__NB1-j|f__NB1-j|g__NB1-j	0.0033104	4.62273e-06	0.000877756	0	0	0	0.00153469	0.00130981	**	Control
201	Control vs Canola	k__Bacteria|p__Proteobacteria|c__Gammaproteobacteria|o__Burkholderiales|f__Nitrosomonadaceae|g__Nitrosospira	0.00258814	6.26138e-07	0.000323042	0.000466451	1.30546e-06	0.000466451	0.0017551	0.00147943	**	Control
202	Control vs Canola	k__Bacteria|p__Proteobacteria|c__Alphaproteobacteria|o__Rhizobiales|f__Hyphomicrobiaceae|g__Pedomicrobium	0.00274366	3.2628e-06	0.000737428	0	0	0	0.00192245	0.00160072	**	Control
203	Control vs Canola	k__Bacteria|p__Proteobacteria|c__Alphaproteobacteria|o__Sphingomonadales|f__Sphingomonadaceae|g__Porphyrobacter	0.00538378	7.90315e-06	0.00114769	0.000593707	2.11493e-06	0.000593707	0.00200408	0.00164859	**	Control
204	Control vs Canola	k__Bacteria|p__Chloroflexi|c__OLB14|o__OLB14|f__OLB14|g__OLB14	0.00180957	1.56629e-06	0.000510929	0	0	0	0.00276735	0.00224937	**	Control
205	Control vs Canola	k__Bacteria|p__Proteobacteria|c__Alphaproteobacteria|o__Rhizobiales|f__Xanthobacteraceae|g__Bradyrhizobium	0.0143493	1.0863e-05	0.00134555	0.00375234	4.51128e-05	0.00274204	0.00297551	0.00239011	**	Control
206	Control vs Canola	k__Bacteria|p__Acidobacteriota|c__Thermoanaerobaculia|o__Thermoanaerobaculales|f__Thermoanaerobaculaceae|g__Subgroup_10	0.00248848	3.15894e-06	0.000725596	0	0	0	0.00327755	0.00260212	**	Control
207	Control vs Canola	k__Bacteria|p__Actinobacteriota|c__Thermoleophilia|o__Solirubrobacterales|f__67-14|g__67-14	0.00196264	2.00987e-06	0.000578772	0	0	0	0.00396327	0.00311035	**	Control
208	Control vs Canola	k__Bacteria|p__Myxococcota|c__Polyangia|o__Polyangiales|f__Polyangiaceae|g__Pajaroellobacter	0.00287095	4.48024e-06	0.000864122	0	0	0	0.00461224	0.00357854	**	Control
209	Control vs Canola	k__Bacteria|p__Verrucomicrobiota|c__Verrucomicrobiae|o__Pedosphaerales|f__Pedosphaeraceae|g__Ellin516	0.00482347	1.28529e-05	0.00146361	0	0	0	0.00482041	0.00369802	**	Control
210	Control vs Canola	k__Bacteria|p__Acidobacteriota|c__Blastocatellia|o__DS-100|f__DS-100|g__DS-100	0.000811124	3.68591e-07	0.000247854	0	0	0	0.00504082	0.00382414	**	Control
211	Control vs Canola	k__Bacteria|p__Chloroflexi|c__Gitt-GS-136|o__Gitt-GS-136|f__Gitt-GS-136|g__Gitt-GS-136	0.00210022	2.47222e-06	0.0006419	0	0	0	0.00510204	0.00382806	**	Control
212	Control vs Canola	k__Bacteria|p__Chloroflexi|c__Anaerolineae|o__SJA-15|f__SJA-15|g__SJA-15	0.00172477	1.72846e-06	0.000536728	0	0	0	0.00557143	0.0041348	**	Control
213	Control vs Canola	k__Bacteria|p__Acidobacteriota|c__Vicinamibacteria|o__Subgroup_17|f__Subgroup_17|g__Subgroup_17	0.00138207	1.1802e-06	0.000443508	0	0	0	0.00672245	0.00493538	**	Control
214	Control vs Canola	k__Bacteria|p__Actinobacteriota|c__Actinobacteria|o__Propionibacteriales|f__Nocardioidaceae|g__Nocardioides	0.00319502	2.85051e-06	0.000689264	0.000591295	1.34809e-06	0.000474006	0.00703673	0.00511115	**	Control
215	Control vs Canola	k__Bacteria|p__Acidobacteriota|c__Acidobacteriae|o__Subgroup_13|f__Subgroup_13|g__Subgroup_13	0.00124383	9.79353e-07	0.000404012	0	0	0	0.00743265	0.0053419	**	Control
216	Control vs Canola	k__Bacteria|p__Acidobacteriota|c__Holophagae|o__Holophagales|f__Holophagaceae|g__Holophaga	0.00120206	9.41596e-07	0.000396147	0	0	0	0.00812245	0.00577685	**	Control
217	Control vs Canola	k__Bacteria|p__Patescibacteria|c__Saccharimonadia|o__Saccharimonadales|f__Saccharimonadales|g__Saccharimonadales	0.000476133	1.48117e-07	0.000157118	0	0	0	0.00829388	0.00583797	**	Control
218	Control vs Canola	k__Bacteria|p__Proteobacteria|c__Gammaproteobacteria|o__Xanthomonadales|f__Rhodanobacteraceae|g__Luteibacter	0.00549272	2.00413e-05	0.00182763	0	0	0	0.00862041	0.00600589	**	Control
219	Control vs Canola	k__Bacteria|p__Methylomirabilota|c__Methylomirabilia|o__Rokubacteriales|f__WX65|g__WX65	0.000721035	3.56014e-07	0.000243589	0	0	0	0.0093102	0.00642096	**	Control
220	Control vs Canola	k__Bacteria|p__Bacteroidota|c__SJA-28|o__SJA-28|f__SJA-28|g__SJA-28	0.00134246	1.24464e-06	0.000455455	0	0	0	0.0095551	0.00652396	**	Control
221	Control vs Canola	k__Bacteria|p__Proteobacteria|c__Gammaproteobacteria|o__PLTA13|f__PLTA13|g__PLTA13	0.00100699	7.07942e-07	0.000343497	0	0	0	0.0102041	0.00689808	**	Control
222	Control vs Canola	k__Bacteria|p__Armatimonadota|c__Fimbriimonadia|o__Fimbriimonadales|f__Fimbriimonadaceae|g__Fimbriimonadaceae	0.00173584	2.13495e-06	0.00059651	0	0	0	0.010498	0.00702717	**	Control
223	Control vs Canola	k__Bacteria|p__Chloroflexi|c__Dehalococcoidia|o__S085|f__S085|g__S085	0.000667615	3.46285e-07	0.000240238	0	0	0	0.0131673	0.00872844	**	Control
224	Control vs Canola	k__Bacteria|p__Bacteroidota|c__Bacteroidia|o__Cytophagales|f__Cytophagaceae|g__Sporocytophaga	0.00445495	3.55001e-06	0.0007692	0.000989511	5.87479e-06	0.000989511	0.0138	0.00905986	**	Control
225	Control vs Canola	k__Bacteria|p__Desulfobacterota|c__Desulfuromonadia|o__Geobacterales|f__Geobacteraceae|g__Citrifermentans	0.00185076	2.70281e-06	0.000671169	0	0	0	0.0140612	0.00914344	**	Control
226	Control vs Canola	k__Bacteria|p__Proteobacteria|c__Gammaproteobacteria|o__Oceanospirillales|f__Halomonadaceae|g__Halomonas	0.00106004	8.99693e-07	0.000387232	0	0	0	0.0144204	0.00928854	**	Control
227	Control vs Canola	k__Bacteria|p__Bdellovibrionota|c__Bdellovibrionia|o__Bdellovibrionales|f__Bdellovibrionaceae|g__Bdellovibrio	0.000478913	1.86012e-07	0.000176074	0	0	0	0.0150857	0.00962626	**	Control
228	Control vs Canola	k__Bacteria|p__Actinobacteriota|c__Acidimicrobiia|o__Microtrichales|f__Ilumatobacteraceae|g__CL500-29_marine_group	0.000856625	6.00613e-07	0.000316389	0	0	0	0.0156327	0.00982803	**	Control
229	Control vs Canola	k__Bacteria|p__Proteobacteria|c__Gammaproteobacteria|o__Xanthomonadales|f__Rhodanobacteraceae|g__Dyella	0.000526793	1.06182e-06	0.000420678	0.0457119	0.00167507	0.0167086	0.0156898	0.00982803	**	Canola
230	Control vs Canola	k__Bacteria|p__Proteobacteria|c__Gammaproteobacteria|o__Methylococcales|f__Methylomonadaceae|g__Methylobacter	0.00167254	1.90459e-06	0.00056341	0.000120511	8.71374e-08	0.000120511	0.0160082	0.0099363	**	Control
231	Control vs Canola	k__Bacteria|p__Firmicutes|c__Clostridia|o__Thermincolales|f__Thermincolaceae|g__Thermincola	0.000382827	1.22008e-07	0.0001426	0	0	0	0.0162612	0.0100024	*	Control
232	Control vs Canola	k__Bacteria|p__Firmicutes|c__Clostridia|o__Clostridiales|f__Clostridiaceae|g__Clostridium_sensu_stricto_11	0.00105218	9.25038e-07	0.000392649	0	0	0	0.0166204	0.0101321	*	Control
233	Control vs Canola	k__Bacteria|p__Bacteroidota|c__Bacteroidia|o__Chitinophagales|f__Chitinophagaceae|g__UTBCD1	0.00212855	3.89067e-06	0.000805261	0	0	0	0.0175184	0.010585	*	Control
234	Control vs Canola	k__Bacteria|p__Proteobacteria|c__Alphaproteobacteria|o__Rhizobiales|f__KF-JG30-B3|g__KF-JG30-B3	0.00159363	2.21556e-06	0.000607668	0	0	0	0.0179469	0.0107488	*	Control
235	Control vs Canola	k__Bacteria|p__Proteobacteria|c__Alphaproteobacteria|o__Azospirillales|f__Azospirillaceae|g__Skermanella	0.000906501	7.59291e-07	0.000355737	0	0	0	0.020902	0.0124099	*	Control
236	Control vs Canola	k__Bacteria|p__Proteobacteria|c__Gammaproteobacteria|o__Xanthomonadales|f__Rhodanobacteraceae|g__Dokdonella	0.00110685	1.1726e-06	0.000442078	0	0	0	0.0222122	0.0130741	*	Control
237	Control vs Canola	k__Bacteria|p__Proteobacteria|c__Gammaproteobacteria|o__Xanthomonadales|f__Xanthomonadaceae|g__Stenotrophomonas	0.000238436	3.4111e-07	0.000238436	0.206759	0.0415044	0.0831709	0.0229469	0.013391	*	Canola
238	Control vs Canola	k__Bacteria|p__Planctomycetota|c__Planctomycetes|o__Planctomycetales|f__Rubinisphaeraceae|g__SH-PL14	0.000381418	1.49791e-07	0.000158003	0	0	0	0.0246735	0.0142766	*	Control
239	Control vs Canola	k__Bacteria|p__Gemmatimonadota|c__Gemmatimonadetes|o__Gemmatimonadales|f__Gemmatimonadaceae|g__Gemmatimonas	0.00184262	3.53744e-06	0.000767837	0	0	0	0.0252898	0.0144265	*	Control
240	Control vs Canola	k__Bacteria|p__Proteobacteria|c__Gammaproteobacteria|o__Burkholderiales|f__Oxalobacteraceae|g__Massilia	0	0	0	0.0185198	0.00035753	0.00771935	0.0253551	0.0144265	*	Canola
241	Control vs Canola	k__Bacteria|p__Elusimicrobiota|c__Lineage_IIa|o__Lineage_IIa|f__Lineage_IIa|g__Lineage_IIa	0.00091954	9.0708e-07	0.000388819	0	0	0	0.0264857	0.0149452	*	Control
242	Control vs Canola	k__Bacteria|p__Proteobacteria|c__Gammaproteobacteria|o__Burkholderiales|f__Nitrosomonadaceae|g__Ellin6067	0.00325336	1.17739e-05	0.00140083	0	0	0	0.0277796	0.0155468	*	Control
243	Control vs Canola	k__Bacteria|p__Planctomycetota|c__Planctomycetes|o__Pirellulales|f__Pirellulaceae|g__Rhodopirellula	0	0	0	0.000179404	1.93116e-07	0.000179404	0.0300804	0.0165629	*	Canola
244	Control vs Canola	k__Bacteria|p__Sumerlaeota|c__Sumerlaeia|o__Sumerlaeales|f__Sumerlaeaceae|g__Sumerlaea	0	0	0	0.000179404	1.93116e-07	0.000179404	0.0300804	0.0165629	*	Canola
245	Control vs Canola	k__Bacteria|p__Actinobacteriota|c__MB-A2-108|o__MB-A2-108|f__MB-A2-108|g__MB-A2-108	0.00113552	1.52039e-06	0.000503387	0	0	0	0.0316408	0.0172828	*	Control
246	Control vs Canola	k__Bacteria|p__Proteobacteria|c__Gammaproteobacteria|o__Burkholderiales|f__Nitrosomonadaceae|g__GOUTA6	0.000432117	2.24163e-07	0.000193289	0	0	0	0.0327306	0.0177361	*	Control
247	Control vs Canola	k__Bacteria|p__Bacteroidota|c__Bacteroidia|o__Cytophagales|f__Spirosomaceae|g__Dyadobacter	0	0	0	0.00208011	5.22526e-06	0.000933207	0.0336408	0.0180858	*	Canola
248	Control vs Canola	k__Bacteria|p__Acidobacteriota|c__Acidobacteriae|o__Subgroup_12|f__Subgroup_12|g__Subgroup_12	0.00144344	2.52799e-06	0.0006491	0	0	0	0.0344694	0.0183844	*	Control
249	Control vs Canola	k__Bacteria|p__Proteobacteria|c__Gammaproteobacteria|o__Burkholderiales|f__Burkholderiaceae|g__Burkholderia-Caballeronia-Paraburkholderia	0.000874626	9.54459e-07	0.000398844	0.0185376	0.000377765	0.00793479	0.0347347	0.0183844	*	Canola
250	Control vs Canola	k__Bacteria|p__Myxococcota|c__Polyangia|o__Haliangiales|f__Haliangiaceae|g__Haliangium	0.00348422	1.08015e-05	0.00134173	0.000423296	7.41881e-07	0.000351635	0.0351388	0.0184377	*	Control
251	Control vs Canola	k__Bacteria|p__Desulfobacterota|c__Desulfuromonadia|o__Geobacterales|f__Geobacteraceae|g__Geotalea	0.00150603	2.80699e-06	0.000683982	0	0	0	0.0353755	0.0184377	*	Control
252	Control vs Canola	k__Bacteria|p__Armatimonadota|c__Chthonomonadetes|o__Chthonomonadales|f__Chthonomonadaceae|g__Chthonomonas	0.000860587	9.27293e-07	0.000393127	0	0	0	0.0364939	0.0188765	*	Control
253	Control vs Canola	k__Bacteria|p__Planctomycetota|c__Planctomycetes|o__Gemmatales|f__Gemmataceae|g__Fimbriiglobus	0.000381475	1.8668e-07	0.00017639	0	0	0	0.0389061	0.0199729	*	Control
254	Control vs Canola	k__Bacteria|p__Myxococcota|c__Polyangia|o__Polyangiales|f__Phaselicystidaceae|g__Phaselicystis	0.000861172	1.00292e-06	0.000408844	0	0	0	0.0419633	0.0213816	*	Control
255	Control vs Canola	k__Bacteria|p__Actinobacteriota|c__Actinobacteria|o__Micrococcales|f__Microbacteriaceae|g__Agromyces	0	0	0	0.00334761	1.53741e-05	0.00160073	0.0430041	0.0217496	*	Canola
256	Control vs Canola	k__Bacteria|p__Actinobacteriota|c__Actinobacteria|o__Micrococcales|f__Microbacteriaceae|g__Microbacterium	4.81139e-05	1.38897e-08	4.81139e-05	0.0459445	0.00289538	0.0219673	0.0437918	0.0219852	*	Canola
257	Control vs Canola	k__Bacteria|p__Desulfobacterota|c__Desulfuromonadia|o__Geobacterales|f__Geobacteraceae|g__Geobacter	0.00139195	2.71332e-06	0.000672473	0	0	0	0.0452653	0.022543	*	Control
258	Control vs Canola	k__Bacteria|p__Bacteroidota|c__Bacteroidia|o__Flavobacteriales|f__Flavobacteriaceae|g__Flavobacterium	0.000341573	4.94481e-07	0.000287077	0.00323093	1.12993e-05	0.0013723	0.0455633	0.022543	*	Canola
259	Control vs Canola	k__Bacteria|p__Firmicutes|c__Clostridia|o__Peptostreptococcales-Tissierellales|f__Peptostreptococcaceae|g__Romboutsia	0.000726774	7.47818e-07	0.000353039	0	0	0	0.0459551	0.0225733	*	Control
260	Control vs Canola	k__Bacteria|p__Myxococcota|c__Polyangia|o__Nannocystales|f__Nannocystaceae|g__Nannocystis	0.000483254	2.25289e-07	0.000193773	6.4487e-05	2.49514e-08	6.4487e-05	0.0464163	0.022637	*	Control
261	Control vs Canola	k__Bacteria|p__Fibrobacterota|c__Fibrobacteria|o__Fibrobacterales|f__Fibrobacterales|g__BBMC-4	0.000958745	1.27688e-06	0.000461316	3.29837e-05	6.52755e-09	3.29837e-05	0.0498	0.0241149	*	Control
262	Control vs Canola	k__Bacteria|p__Actinobacteriota|c__Actinobacteria|o__Micrococcales|f__Promicromonosporaceae|g__Isoptericola	0	0	0	0.00270174	1.11194e-05	0.00136133	0.0506245	0.0243415	*	Canola
263	Control vs Canola	k__Bacteria|p__Bacteroidota|c__Bacteroidia|o__Flavobacteriales|f__Crocinitomicaceae|g__Fluviicola	0	0	0	0.00373785	2.163e-05	0.00189868	0.0529388	0.0252763	*	Canola
264	Control vs Canola	k__Bacteria|p__Actinobacteriota|c__Actinobacteria|o__Micrococcales|f__Cellulomonadaceae|g__Oerskovia	0	0	0	0.00233957	9.07421e-06	0.00122978	0.0596776	0.0277271	*	Canola
265	Control vs Canola	k__Bacteria|p__Myxococcota|c__Myxococcia|o__Myxococcales|f__Myxococcaceae|g__P3OB-42	0	0	0	0.000131935	1.04441e-07	0.000131935	0.0606245	0.0277271	*	Canola
266	Control vs Canola	k__Bacteria|p__Proteobacteria|c__Alphaproteobacteria|o__Rhizobiales|f__Beijerinckiaceae|g__Microvirga	0.000241616	1.49423e-07	0.000157809	0	0	0	0.0625206	0.0277271	*	Control
267	Control vs Canola	k__Bacteria|p__Proteobacteria|c__Alphaproteobacteria|o__Dongiales|f__Dongiaceae|g__Dongia	0.000242043	1.16723e-07	0.000139477	0	0	0	0.0625206	0.0277271	*	Control
268	Control vs Canola	k__Bacteria|p__Bacteroidota|c__Bacteroidia|o__Sphingobacteriales|f__Sphingobacteriaceae|g__Anseongella	0.000244021	3.57279e-07	0.000244021	0	0	0	0.0625206	0.0277271	*	Control
269	Control vs Canola	k__Bacteria|p__Cyanobacteria|c__Sericytochromatia|o__Sericytochromatia|f__Sericytochromatia|g__Sericytochromatia	0.000238971	1.43949e-07	0.000154892	0	0	0	0.0625206	0.0277271	*	Control
270	Control vs Canola	k__Bacteria|p__Proteobacteria|c__Gammaproteobacteria|o__Pseudomonadales|f__Moraxellaceae|g__Cavicella	0.000243736	3.56443e-07	0.000243736	0	0	0	0.0625206	0.0277271	*	Control
271	Control vs Canola	k__Bacteria|p__Actinobacteriota|c__Acidimicrobiia|o__Microtrichales|f__Ilumatobacteraceae|g__Ilumatobacter	0.000240483	1.48532e-07	0.000157338	0	0	0	0.0625206	0.0277271	*	Control
272	Control vs Canola	k__Bacteria|p__Firmicutes|c__Bacilli|o__Thermoactinomycetales|f__Thermoactinomycetaceae|g__Thermoactinomyces	0.000235233	1.40923e-07	0.000153255	0	0	0	0.0625206	0.0277271	*	Control
273	Control vs Canola	k__Bacteria|p__Gemmatimonadota|c__Longimicrobia|o__Longimicrobiales|f__Longimicrobiaceae|g__Longimicrobiaceae	0.000241524	8.1641e-08	0.000116648	0	0	0	0.0625206	0.0277271	*	Control
274	Control vs Canola	k__Bacteria|p__Proteobacteria|c__Gammaproteobacteria|o__Xanthomonadales|f__Xanthomonadaceae|g__Lysobacter	0.00067607	7.7197e-07	0.000358694	0	0	0	0.0625388	0.0277271	*	Control
275	Control vs Canola	k__Bacteria|p__Proteobacteria|c__Alphaproteobacteria|o__Sphingomonadales|f__Sphingomonadaceae|g__Sphingobium	0.00169889	4.89708e-06	0.000903427	0	0	0	0.0636204	0.0280247	*	Control
276	Control vs Canola	k__Bacteria|p__Proteobacteria|c__Gammaproteobacteria|o__Pseudomonadales|f__Pseudomonadaceae|g__Pseudomonas	0.000722205	1.17363e-06	0.000442272	0.115814	0.0227433	0.0615674	0.0646	0.0282738	*	Canola
277	Control vs Canola	k__Bacteria|p__Bacteroidota|c__Bacteroidia|o__Sphingobacteriales|f__AKYH767|g__AKYH767	0.00095877	1.58945e-06	0.000514693	0	0	0	0.0658694	0.0286108	*	Control
278	Control vs Canola	k__Bacteria|p__Proteobacteria|c__Gammaproteobacteria|o__Burkholderiales|f__Alcaligenaceae|g__Achromobacter	0.000143062	1.228e-07	0.000143062	0.0138433	0.000326325	0.00737479	0.0662082	0.0286108	*	Canola
279	Control vs Canola	k__Bacteria|p__Actinobacteriota|c__Actinobacteria|o__Corynebacteriales|f__Nocardiaceae|g__Rhodococcus	0.00826264	7.17922e-05	0.0034591	0.101445	0.0155649	0.0509328	0.0698571	0.0298643	*	Canola
280	Control vs Canola	k__Bacteria|p__Firmicutes|c__Clostridia|o__Clostridiales|f__Clostridiaceae|g__Clostridium_sensu_stricto_10	0.000858608	1.0945e-06	0.000427103	0.0119217	0.000219872	0.00605353	0.0699837	0.0298643	*	Canola
281	Control vs Canola	k__Bacteria|p__Actinobacteriota|c__Actinobacteria|o__Pseudonocardiales|f__Pseudonocardiaceae|g__Pseudonocardia	0.00118884	2.59682e-06	0.000657878	0	0	0	0.0718898	0.0304872	*	Control
282	Control vs Canola	k__Bacteria|p__Firmicutes|c__Clostridia|o__Peptostreptococcales-Tissierellales|f__Peptostreptococcaceae|g__Sporacetigenium	0.000338754	2.14563e-07	0.000189105	0	0	0	0.0743918	0.0313535	*	Control
283	Control vs Canola	k__Bacteria|p__Bacteroidota|c__Bacteroidia|o__Chitinophagales|f__Chitinophagaceae|g__Chitinophaga	0.000390263	3.99952e-07	0.000258183	0.0208452	0.000787641	0.0114575	0.0755224	0.0316347	*	Canola
284	Control vs Canola	k__Bacteria|p__Proteobacteria|c__Gammaproteobacteria|o__KI89A_clade|f__KI89A_clade|g__KI89A_clade	0.000338035	2.17724e-07	0.000190492	0	0	0	0.0769143	0.0320213	*	Control
285	Control vs Canola	k__Bacteria|p__Proteobacteria|c__Gammaproteobacteria|o__Xanthomonadales|f__Rhodanobacteraceae|g__Chujaibacter	0.000477973	4.47832e-07	0.000273201	0	0	0	0.081302	0.0336429	*	Control
286	Control vs Canola	k__Bacteria|p__Bacteroidota|c__Bacteroidia|o__Sphingobacteriales|f__Sphingobacteriaceae|g__Pedobacter	0.000390092	5.01926e-07	0.000289231	0.0100663	0.000183131	0.00552466	0.0820449	0.0337458	*	Canola
287	Control vs Canola	k__Bacteria|p__Proteobacteria|c__Gammaproteobacteria|o__Diplorickettsiales|f__Diplorickettsiaceae|g__Aquicella	0.0033463	2.25631e-05	0.00193921	0	0	0	0.085502	0.0349571	*	Control
288	Control vs Canola	k__Bacteria|p__Firmicutes|c__Clostridia|o__Clostridiales|f__Clostridiaceae|g__Clostridium_sensu_stricto_3	4.76872e-05	1.36444e-08	4.76872e-05	0.00275757	1.55494e-05	0.00160983	0.0923061	0.0375143	*	Canola
289	Control vs Canola	k__Bacteria|p__Planctomycetota|c__Pla3_lineage|o__Pla3_lineage|f__Pla3_lineage|g__Pla3_lineage	0.000571659	6.94323e-07	0.000340177	0	0	0	0.0938531	0.0379173	*	Control
290	Control vs Canola	k__Bacteria|p__Bacteroidota|c__Bacteroidia|o__Sphingobacteriales|f__Sphingobacteriaceae|g__Sphingobacterium	0	0	0	0.0013243	3.74617e-06	0.000790166	0.0949429	0.038132	*	Canola
291	Control vs Canola	k__Bacteria|p__Chloroflexi|c__JG30-KF-CM66|o__JG30-KF-CM66|f__JG30-KF-CM66|g__JG30-KF-CM66	0.000379405	3.0837e-07	0.000226705	0	0	0	0.0959918	0.0383278	*	Control
292	Control vs Canola	k__Bacteria|p__Proteobacteria|c__Gammaproteobacteria|o__Salinisphaerales|f__Solimonadaceae|g__Panacagrimonas	0.000481745	4.983e-07	0.000288184	0	0	0	0.0969755	0.0384954	*	Control
293	Control vs Canola	k__Bacteria|p__Proteobacteria|c__Gammaproteobacteria|o__Xanthomonadales|f__Xanthomonadaceae|g__Pseudoxanthomonas	0.00126144	6.64462e-06	0.00105235	0.0109875	0.000198925	0.00575797	0.0995755	0.0392991	*	Canola
294	Control vs Canola	k__Bacteria|p__Firmicutes|c__Clostridia|o__Lachnospirales|f__Lachnospiraceae|g__Anaerocolumna	0	0	0	0.00297931	1.99665e-05	0.00182421	0.10362	0.0406604	*	Canola
295	Control vs Canola	k__Bacteria|p__Proteobacteria|c__Gammaproteobacteria|o__Xanthomonadales|f__Rhodanobacteraceae|g__Rhodanobacter	0.0243237	6.35012e-05	0.00325323	0.0666699	0.00418731	0.0264175	0.111061	0.0433311	*	Canola
296	Control vs Canola	k__Bacteria|p__Dependentiae|c__Babeliae|o__Babeliales|f__Vermiphilaceae|g__Vermiphilaceae	0.000382729	3.51745e-07	0.000242124	0	0	0	0.112453	0.0435527	*	Control
297	Control vs Canola	k__Bacteria|p__Firmicutes|c__Clostridia|o__Clostridiales|f__Clostridiaceae|g__Clostridium_sensu_stricto_9	0.0013909	4.66146e-06	0.000881425	0	0	0	0.114629	0.0435527	*	Control
298	Control vs Canola	k__Bacteria|p__Proteobacteria|c__Alphaproteobacteria|o__Caulobacterales|f__Caulobacteraceae|g__Phenylobacterium	0.00313307	4.76358e-06	0.000891028	0.00125109	3.77957e-06	0.00079368	0.116576	0.0435527	*	Control
299	Control vs Canola	k__Bacteria|p__Firmicutes|c__Clostridia|o__Clostridia|f__Hungateiclostridiaceae|g__Ruminiclostridium	0.00199367	9.63777e-06	0.0012674	0	0	0	0.116992	0.0435527	*	Control
300	Control vs Canola	k__Bacteria|p__Bacteroidota|c__Bacteroidia|o__Sphingobacteriales|f__Sphingobacteriaceae|g__Sphingobacteriaceae	0	0	0	0.000717125	1.25304e-06	0.00045699	0.119322	0.0435527	*	Canola
301	Control vs Canola	k__Bacteria|p__Proteobacteria|c__Gammaproteobacteria|o__Burkholderiales|f__Burkholderiaceae|g__Cupriavidus	0	0	0	0.00128832	4.07907e-06	0.000824527	0.123327	0.0435527	*	Canola
302	Control vs Canola	k__Bacteria|p__Bacteroidota|c__Bacteroidia|o__Cytophagales|f__Microscillaceae|g__Chryseolinea	0.000193089	1.22378e-07	0.000142816	0	0	0	0.125025	0.0435527	*	Control
303	Control vs Canola	k__Bacteria|p__Myxococcota|c__Polyangia|o__Polyangiales|f__Polyangiaceae|g__Aetherobacter	0.000187741	2.11479e-07	0.000187741	0	0	0	0.125025	0.0435527	*	Control
304	Control vs Canola	k__Bacteria|p__Elusimicrobiota|c__Lineage_IIb|o__Lineage_IIb|f__Lineage_IIb|g__Lineage_IIb	0.000187741	2.11479e-07	0.000187741	0	0	0	0.125025	0.0435527	*	Control
305	Control vs Canola	k__Bacteria|p__Planctomycetota|c__OM190|o__OM190|f__OM190|g__OM190	0.000188112	8.49273e-08	0.000118973	0	0	0	0.125025	0.0435527	*	Control
306	Control vs Canola	k__Bacteria|p__Bacteroidota|c__Bacteroidia|o__Chitinophagales|f__37-13|g__37-13	0.000191277	1.21965e-07	0.000142575	0	0	0	0.125025	0.0435527	*	Control
307	Control vs Canola	k__Bacteria|p__Patescibacteria|c__ABY1|o__Candidatus_Magasanikbacteria|f__Candidatus_Magasanikbacteria|g__Candidatus_Magasanikbacteria	0.000194989	2.28124e-07	0.000194989	0	0	0	0.125025	0.0435527	*	Control
308	Control vs Canola	k__Bacteria|p__Armatimonadota|c__Armatimonadia|o__Armatimonadales|f__Armatimonadales|g__Armatimonadales	0.000192543	5.64781e-08	9.70207e-05	0	0	0	0.125025	0.0435527	*	Control
309	Control vs Canola	k__Bacteria|p__Chloroflexi|c__Anaerolineae|o__Anaerolineales|f__Anaerolineaceae|g__Levilinea	0.000192096	5.54856e-08	9.61644e-05	0	0	0	0.125025	0.0435527	*	Control
310	Control vs Canola	k__Bacteria|p__Chloroflexi|c__Anaerolineae|o__C10-SB1A|f__C10-SB1A|g__C10-SB1A	0.000189477	1.17467e-07	0.000139921	0	0	0	0.125025	0.0435527	*	Control
311	Control vs Canola	k__Bacteria|p__Cyanobacteria|c__Cyanobacteriia|o__Cyanobacteriales|f__Nostocaceae|g__Nostoc_PCC-73102	0.000191365	8.79363e-08	0.000121062	0	0	0	0.125025	0.0435527	*	Control
312	Control vs Canola	k__Bacteria|p__Myxococcota|c__Myxococcia|o__Myxococcales|f__27F-1492R|g__27F-1492R	0.000193177	1.25064e-07	0.000144374	0	0	0	0.125025	0.0435527	*	Control
313	Control vs Canola	k__Bacteria|p__Patescibacteria|c__Microgenomatia|o__Candidatus_Curtissbacteria|f__Candidatus_Curtissbacteria|g__Candidatus_Curtissbacteria	0.000193363	1.25103e-07	0.000144397	0	0	0	0.125025	0.0435527	*	Control
314	Control vs Canola	k__Bacteria|p__Proteobacteria|c__Alphaproteobacteria|o__Rhizobiales|f__A0839|g__A0839	0.000195217	2.28658e-07	0.000195217	0	0	0	0.125025	0.0435527	*	Control
315	Control vs Canola	k__Bacteria|p__Proteobacteria|c__Gammaproteobacteria|o__Salinisphaerales|f__Solimonadaceae|g__Polycyclovorans	0.000194989	2.28124e-07	0.000194989	0	0	0	0.125025	0.0435527	*	Control
316	Control vs Canola	k__Bacteria|p__Verrucomicrobiota|c__Verrucomicrobiae|o__Chthoniobacterales|f__Chthoniobacteraceae|g__LD29	0.000187741	2.11479e-07	0.000187741	0	0	0	0.125025	0.0435527	*	Control
317	Control vs Canola	k__Bacteria|p__Proteobacteria|c__Gammaproteobacteria|o__|f__|g__Candidatus_Berkiella	0.000329289	2.68419e-07	0.00021151	0	0	0	0.125812	0.0436046	*	Control
318	Control vs Canola	k__Bacteria|p__Actinobacteriota|c__Actinobacteria|o__Micrococcales|f__Promicromonosporaceae|g__Cellulosimicrobium	0	0	0	0.00168492	7.03795e-06	0.00108305	0.127992	0.044136	*	Canola
319	Control vs Canola	k__Bacteria|p__Proteobacteria|c__Gammaproteobacteria|o__Burkholderiales|f__Oxalobacteraceae|g__Herminiimonas	0.000339559	2.86039e-07	0.000218342	0	0	0	0.129837	0.0445472	*	Control
320	Control vs Canola	k__Bacteria|p__Proteobacteria|c__Alphaproteobacteria|o__Caulobacterales|f__Caulobacteraceae|g__Asticcacaulis	0.000767721	5.79811e-07	0.000310862	0.00352708	1.84514e-05	0.00175363	0.132314	0.0450509	*	Canola
321	Control vs Canola	k__Bacteria|p__Bdellovibrionota|c__Oligoflexia|o__0319-6G20|f__0319-6G20|g__0319-6G20	0.00158329	6.27703e-06	0.00102283	0	0	0	0.132624	0.0450509	*	Control
322	Control vs Canola	k__Bacteria|p__Bacteroidota|c__Bacteroidia|o__Chitinophagales|f__Chitinophagaceae|g__Pseudoflavitalea	0	0	0	0.0085133	0.000183255	0.00552653	0.13702	0.0463137	*	Canola
323	Control vs Canola	k__Bacteria|p__Proteobacteria|c__Alphaproteobacteria|o__Rhizobiales|f__Beijerinckiaceae|g__Bosea	0	0	0	0.000652638	1.08956e-06	0.000426138	0.140433	0.0472332	*	Canola
324	Control vs Canola	k__Bacteria|p__Proteobacteria|c__Alphaproteobacteria|o__Rhizobiales|f__Rhizobiaceae|g__Allorhizobium-Neorhizobium-Pararhizobium-Rhizobium	0.00187015	1.73185e-06	0.000537254	0.00676078	6.05127e-05	0.00317576	0.144343	0.0483104	*	Canola
325	Control vs Canola	k__Bacteria|p__Planctomycetota|c__Planctomycetes|o__Isosphaerales|f__Isosphaeraceae|g__Singulisphaera	0.000195103	9.13565e-08	0.000123394	0.0074459	0.000137663	0.00478998	0.145967	0.0486158	*	Canola
326	Control vs Canola	k__Bacteria|p__Bacteroidota|c__Bacteroidia|o__Chitinophagales|f__Chitinophagaceae|g__Edaphobaculum	0.000474821	5.96584e-07	0.000315326	0	0	0	0.148053	0.0490711	*	Control
327	Control vs Canola	k__Bacteria|p__Actinobacteriota|c__Thermoleophilia|o__Solirubrobacterales|f__Solirubrobacteraceae|g__Solirubrobacter	0.000472521	5.96012e-07	0.000315175	0	0	0	0.149722	0.0493847	*	Control
328	Control vs Canola	k__Bacteria|p__Proteobacteria|c__Gammaproteobacteria|o__Xanthomonadales|f__Xanthomonadaceae|g__Luteimonas	0	0	0	0.00356759	3.40333e-05	0.00238164	0.150886	0.0495291	*	Canola
329	Control vs Canola	k__Bacteria|p__Proteobacteria|c__Gammaproteobacteria|o__Burkholderiales|f__Burkholderiaceae|g__Ralstonia	0	0	0	0.00211416	1.19664e-05	0.00141224	0.152829	0.0499268	*	Canola
330	Control vs Canola	k__Bacteria|p__Proteobacteria|c__Alphaproteobacteria|o__Rhizobiales|f__|g__Nordella	0.00440844	2.398e-07	0.000199916	0.000143524	1.23594e-07	0.000143524	1.63265e-05	0.000371577	***	Control
331	Control vs Canola	k__Bacteria|p__Acidobacteriota|c__Blastocatellia|o__11-24|f__11-24|g__11-24	0.0136932	3.92784e-06	0.000809098	0	0	0	2.44898e-05	0.000418024	***	Control
332	Control vs Canola	k__Bacteria|p__Acidobacteriota|c__Vicinamibacteria|o__Vicinamibacterales|f__Vicinamibacteraceae|g__Vicinamibacteraceae	0.047359	5.98981e-05	0.00315959	0.000112537	7.59869e-08	0.000112537	3.26531e-05	0.000445892	***	Control
333	Control vs Canola	k__Bacteria|p__Proteobacteria|c__Gammaproteobacteria|o__|f__|g__Acidibacter	0.0139097	5.4006e-06	0.000948736	3.58809e-05	7.72462e-09	3.58809e-05	4.08163e-05	0.000464471	***	Control
334	Control vs Canola	k__Bacteria|p__Chloroflexi|c__Ktedonobacteria|o__C0119|f__C0119|g__C0119	0.0122586	3.76897e-06	0.000792566	0.000325396	2.67746e-07	0.000211245	4.89796e-05	0.000477741	***	Control
335	Control vs Canola	k__Bacteria|p__Planctomycetota|c__Planctomycetes|o__Gemmatales|f__Gemmataceae|g__Zavarzinella	0.00426173	5.70828e-07	0.000308444	0	0	0	5.71429e-05	0.000487694	***	Control
336	Control vs Canola	k__Bacteria|p__Verrucomicrobiota|c__Verrucomicrobiae|o__Chthoniobacterales|f__Chthoniobacteraceae|g__Candidatus_Udaeobacter	0.0270388	2.45163e-05	0.0020214	0	0	0	6.53061e-05	0.000495435	***	Control
337	Control vs Canola	k__Bacteria|p__Proteobacteria|c__Gammaproteobacteria|o__Burkholderiales|f__Nitrosomonadaceae|g__mle1-7	0.0102432	3.66709e-06	0.000781781	0	0	0	7.34694e-05	0.000501628	***	Control
338	Control vs Canola	k__Bacteria|p__Proteobacteria|c__Alphaproteobacteria|o__Rhizobiales|f__Xanthobacteraceae|g__Pseudolabrys	0.0377829	4.28267e-05	0.00267166	0.00153062	6.14924e-06	0.00101236	8.16327e-05	0.000506695	***	Control
339	Control vs Canola	k__Bacteria|p__Proteobacteria|c__Gammaproteobacteria|o__Burkholderiales|f__SC-I-84|g__SC-I-84	0.0202612	5.10554e-06	0.000922455	0	0	0	8.16327e-06	0.000278682	***	Control
340	Control vs Canola	k__Bacteria|p__Acidobacteriota|c__Acidobacteriae|o__Bryobacterales|f__Bryobacteraceae|g__Bryobacter	0.022348	1.68901e-05	0.0016778	0.000862192	1.42837e-06	0.000487915	8.97959e-05	0.000510918	***	Control
341	Control vs Canola	k__Bacteria|p__Acidobacteriota|c__Blastocatellia|o__Pyrinomonadales|f__Pyrinomonadaceae|g__RB41	0.0201966	1.80619e-05	0.00173502	0	0	0	9.79592e-05	0.000514491	***	Control
342	Cow dung vs Canola	k__Bacteria|p__Actinobacteriota|c__Thermoleophilia|o__Gaiellales|f__Gaiellaceae|g__Gaiella	0.00798947	2.15488e-06	0.000599288	0	0	0	0	0	***	Cow dung
343	Cow dung vs Canola	k__Bacteria|p__Planctomycetota|c__Planctomycetes|o__Gemmatales|f__Gemmataceae|g__Gemmata	0.00566704	4.60687e-06	0.000876249	9.89511e-05	5.87479e-08	9.89511e-05	0.000101266	0.00075058	***	Cow dung
344	Cow dung vs Canola	k__Bacteria|p__Proteobacteria|c__Gammaproteobacteria|o__Xanthomonadales|f__Xanthomonadaceae|g__Lysobacter	0.00934861	1.35416e-05	0.00150231	0	0	0	0.00014346	0.000996864	***	Cow dung
345	Cow dung vs Canola	k__Bacteria|p__Bacteroidota|c__Bacteroidia|o__Chitinophagales|f__Chitinophagaceae|g__Flavitalea	0.00317497	1.60091e-06	0.000516545	0	0	0	0.000168776	0.000996864	***	Cow dung
346	Cow dung vs Canola	k__Bacteria|p__Chloroflexi|c__Ktedonobacteria|o__Ktedonobacterales|f__JG30-KF-AS9|g__JG30-KF-AS9	0.00338765	1.86856e-06	0.000558056	0	0	0	0.000172996	0.000996864	***	Cow dung
347	Cow dung vs Canola	k__Bacteria|p__Proteobacteria|c__Gammaproteobacteria|o__Burkholderiales|f__Nitrosomonadaceae|g__mle1-7	0.00440472	3.25492e-06	0.000736537	0	0	0	0.000177215	0.000996864	***	Cow dung
348	Cow dung vs Canola	k__Bacteria|p__Methylomirabilota|c__Methylomirabilia|o__Rokubacteriales|f__Rokubacteriales|g__Rokubacteriales	0.0057189	5.50104e-06	0.000957518	0	0	0	0.000181435	0.000996864	***	Cow dung
349	Cow dung vs Canola	k__Bacteria|p__Latescibacterota|c__Latescibacterota|o__Latescibacterota|f__Latescibacterota|g__Latescibacterota	0.00348278	2.04099e-06	0.000583237	0	0	0	0.000185654	0.000996864	***	Cow dung
350	Cow dung vs Canola	k__Bacteria|p__Chloroflexi|c__Ktedonobacteria|o__C0119|f__C0119|g__C0119	0.00545869	4.29339e-06	0.00084591	0.000325396	2.67746e-07	0.000211245	0.000189873	0.000996864	***	Cow dung
351	Cow dung vs Canola	k__Bacteria|p__Acidobacteriota|c__Acidobacteriae|o__Subgroup_2|f__Subgroup_2|g__Subgroup_2	0.000808753	1.23084e-07	0.000143227	0	0	0	0.000219409	0.00108301	**	Cow dung
352	Cow dung vs Canola	k__Bacteria|p__Chloroflexi|c__Chloroflexia|o__Thermomicrobiales|f__JG30-KF-CM45|g__JG30-KF-CM45	0.00737205	8.56025e-06	0.00119445	0.000362821	7.89833e-07	0.000362821	0.000223629	0.00108301	**	Cow dung
353	Cow dung vs Canola	k__Bacteria|p__Myxococcota|c__Polyangia|o__Nannocystales|f__Nannocystaceae|g__Nannocystis	0.00180758	5.78813e-07	0.000310594	6.4487e-05	2.49514e-08	6.4487e-05	0.000232068	0.00108301	**	Cow dung
354	Cow dung vs Canola	k__Bacteria|p__Chloroflexi|c__Gitt-GS-136|o__Gitt-GS-136|f__Gitt-GS-136|g__Gitt-GS-136	0.00145511	4.54092e-07	0.000275104	0	0	0	0.000244726	0.0011013	**	Cow dung
355	Cow dung vs Canola	k__Bacteria|p__Verrucomicrobiota|c__Verrucomicrobiae|o__Pedosphaerales|f__Pedosphaeraceae|g__ADurb.Bin063-1	0.00406827	3.71451e-06	0.00078682	0	0	0	0.000270042	0.00113192	**	Cow dung
356	Cow dung vs Canola	k__Bacteria|p__Chloroflexi|c__TK10|o__TK10|f__TK10|g__TK10	0.00706764	1.03055e-05	0.00131057	0.000225073	3.03948e-07	0.000225073	0.000274262	0.00113192	**	Cow dung
357	Cow dung vs Canola	k__Bacteria|p__RCP2-54|c__RCP2-54|o__RCP2-54|f__RCP2-54|g__RCP2-54	0.00380484	3.30542e-06	0.000742229	0	0	0	0.000278481	0.00113192	**	Cow dung
358	Cow dung vs Canola	k__Bacteria|p__Acidobacteriota|c__Blastocatellia|o__Pyrinomonadales|f__Pyrinomonadaceae|g__RB41	0.00641117	9.46717e-06	0.00125613	0	0	0	0.000303797	0.00115446	**	Cow dung
359	Cow dung vs Canola	k__Bacteria|p__Proteobacteria|c__Gammaproteobacteria|o__Oceanospirillales|f__Pseudohongiellaceae|g__BIyi10	0.00257374	1.64189e-06	0.000523115	0	0	0	0.000312236	0.00115446	**	Cow dung
360	Cow dung vs Canola	k__Bacteria|p__Bacteroidota|c__Bacteroidia|o__Chitinophagales|f__Chitinophagaceae|g__Flavisolibacter	0.0101675	2.74109e-05	0.0021374	0	0	0	0.000316456	0.00115446	**	Cow dung
361	Cow dung vs Canola	k__Bacteria|p__Proteobacteria|c__Gammaproteobacteria|o__Burkholderiales|f__A21b|g__A21b	0.00257182	1.7762e-06	0.000544089	0	0	0	0.000320675	0.00115446	**	Cow dung
362	Cow dung vs Canola	k__Bacteria|p__Actinobacteriota|c__Thermoleophilia|o__Solirubrobacterales|f__67-14|g__67-14	0.0027622	2.09042e-06	0.000590257	0	0	0	0.000333333	0.0011667	**	Cow dung
363	Cow dung vs Canola	k__Bacteria|p__Firmicutes|c__Bacilli|o__Alicyclobacillales|f__Alicyclobacillaceae|g__Tumebacillus	0.0015674	6.82161e-07	0.000337185	0	0	0	0.000392405	0.00133634	**	Cow dung
364	Cow dung vs Canola	k__Bacteria|p__Chloroflexi|c__OLB14|o__OLB14|f__OLB14|g__OLB14	0.00137327	5.26171e-07	0.000296134	0	0	0	0.000443038	0.00146906	**	Cow dung
365	Cow dung vs Canola	k__Bacteria|p__Verrucomicrobiota|c__Verrucomicrobiae|o__Verrucomicrobiales|f__Verrucomicrobiaceae|g__Roseimicrobium	0.00416561	5.03463e-06	0.000916027	0	0	0	0.000544304	0.00174119	**	Cow dung
366	Cow dung vs Canola	k__Bacteria|p__Myxococcota|c__Polyangia|o__Polyangiales|f__Sandaracinaceae|g__Sandaracinus	0.00408205	4.46335e-06	0.000862491	0.000128974	9.98058e-08	0.000128974	0.000552743	0.00174119	**	Cow dung
367	Cow dung vs Canola	k__Bacteria|p__Proteobacteria|c__Alphaproteobacteria|o__Sphingomonadales|f__Sphingomonadaceae|g__Sphingomonas	0.0741188	0.000627321	0.0102251	0.0134823	0.000480322	0.00894727	0.000632911	0.00189172	**	Cow dung
368	Cow dung vs Canola	k__Bacteria|p__Planctomycetota|c__Planctomycetes|o__Gemmatales|f__Gemmataceae|g__Zavarzinella	0.00357603	3.85893e-06	0.00080197	0	0	0	0.000637131	0.00189172	**	Cow dung
369	Cow dung vs Canola	k__Bacteria|p__Acidobacteriota|c__Blastocatellia|o__11-24|f__11-24|g__11-24	0.00448118	6.10938e-06	0.00100907	0	0	0	0.00064557	0.00189172	**	Cow dung
370	Cow dung vs Canola	k__Bacteria|p__Proteobacteria|c__Alphaproteobacteria|o__Rhizobiales|f__|g__Bauldia	0.00254775	2.04414e-06	0.000583687	0	0	0	0.000810127	0.00231997	**	Cow dung
371	Cow dung vs Canola	k__Bacteria|p__Proteobacteria|c__Gammaproteobacteria|o__Xanthomonadales|f__Rhodanobacteraceae|g__Dokdonella	0.00310328	3.09349e-06	0.00071804	0	0	0	0.000894515	0.00250471	**	Cow dung
372	Cow dung vs Canola	k__Bacteria|p__Proteobacteria|c__Gammaproteobacteria|o__Burkholderiales|f__Nitrosomonadaceae|g__MND1	0.00707966	1.59141e-05	0.0016286	6.59674e-05	2.61102e-08	6.59674e-05	0.000953586	0.00260174	**	Cow dung
373	Cow dung vs Canola	k__Bacteria|p__Proteobacteria|c__Alphaproteobacteria|o__Reyranellales|f__Reyranellaceae|g__Reyranella	0.00402323	5.38738e-06	0.000947574	0	0	0	0.000970464	0.00260174	**	Cow dung
374	Cow dung vs Canola	k__Bacteria|p__Proteobacteria|c__Gammaproteobacteria|o__Xanthomonadales|f__Xanthomonadaceae|g__Arenimonas	0.00337537	3.91892e-06	0.000808179	0	0	0	0.00107173	0.00281021	**	Cow dung
375	Cow dung vs Canola	k__Bacteria|p__Planctomycetota|c__Planctomycetes|o__Pirellulales|f__Pirellulaceae|g__Pirellula	0.00610925	1.32727e-05	0.00148732	0	0	0	0.00109283	0.00281021	**	Cow dung
376	Cow dung vs Canola	k__Bacteria|p__Myxococcota|c__Polyangia|o__Haliangiales|f__Haliangiaceae|g__Haliangium	0.00580665	9.60519e-06	0.00126525	0.000423296	7.41881e-07	0.000351635	0.00119831	0.00301983	**	Cow dung
377	Cow dung vs Canola	k__Bacteria|p__Proteobacteria|c__Alphaproteobacteria|o__Rhizobiales|f__Devosiaceae|g__Devosia	0.0227012	0.000125616	0.00457559	0.00318891	1.41653e-05	0.00153652	0.00126582	0.00312742	**	Cow dung
378	Cow dung vs Canola	k__Bacteria|p__Proteobacteria|c__Alphaproteobacteria|o__Rhizobiales|f__Beijerinckiaceae|g__Microvirga	0.00176595	1.1892e-06	0.000445197	0	0	0	0.00133755	0.00324109	**	Cow dung
379	Cow dung vs Canola	k__Bacteria|p__Acidobacteriota|c__Vicinamibacteria|o__Subgroup_17|f__Subgroup_17|g__Subgroup_17	0.00284577	3.2777e-06	0.00073911	0	0	0	0.00151899	0.00361128	**	Cow dung
380	Cow dung vs Canola	k__Bacteria|p__Proteobacteria|c__Alphaproteobacteria|o__Caulobacterales|f__Hyphomonadaceae|g__SWB02	0.000993418	4.14547e-07	0.000262852	0	0	0	0.00183966	0.00429267	**	Cow dung
381	Cow dung vs Canola	k__Bacteria|p__Actinobacteriota|c__Actinobacteria|o__Frankiales|f__Geodermatophilaceae|g__Blastococcus	0.000645361	1.76818e-07	0.000171667	0	0	0	0.00190717	0.00431745	**	Cow dung
382	Cow dung vs Canola	k__Bacteria|p__Planctomycetota|c__Planctomycetes|o__Pirellulales|f__Pirellulaceae|g__Rhodopirellula	0.00166466	7.54397e-07	0.000354588	0.000179404	1.93116e-07	0.000179404	0.0019789	0.00431745	**	Cow dung
383	Cow dung vs Canola	k__Bacteria|p__Proteobacteria|c__Alphaproteobacteria|o__Sphingomonadales|f__Sphingomonadaceae|g__Porphyrobacter	0.00423268	3.61259e-06	0.00077595	0.000593707	2.11493e-06	0.000593707	0.00198312	0.00431745	**	Cow dung
384	Cow dung vs Canola	k__Bacteria|p__Acidobacteriota|c__Subgroup_11|o__Subgroup_11|f__Subgroup_11|g__Subgroup_11	0.00118627	6.14087e-07	0.000319918	0	0	0	0.00198734	0.00431745	**	Cow dung
385	Cow dung vs Canola	k__Bacteria|p__Proteobacteria|c__Gammaproteobacteria|o__Burkholderiales|f__Nitrosomonadaceae|g__IS-44	0.00375202	6.25703e-06	0.00102119	0	0	0	0.00208017	0.00444252	**	Cow dung
386	Cow dung vs Canola	k__Bacteria|p__Proteobacteria|c__Gammaproteobacteria|o__Steroidobacterales|f__Steroidobacteraceae|g__Steroidobacter	0.00664343	1.89727e-05	0.00177824	0.000143524	1.23594e-07	0.000143524	0.00214768	0.00451026	**	Cow dung
387	Cow dung vs Canola	k__Bacteria|p__Chloroflexi|c__Anaerolineae|o__Anaerolineales|f__Anaerolineaceae|g__UTCFX1	0.00364566	6.08624e-06	0.00100716	0	0	0	0.00223207	0.00461063	**	Cow dung
388	Cow dung vs Canola	k__Bacteria|p__Proteobacteria|c__Alphaproteobacteria|o__Rhizobiales|f__Methyloligellaceae|g__Methyloligellaceae	0.0017296	1.37643e-06	0.000478963	0	0	0	0.00227848	0.0046306	**	Cow dung
389	Cow dung vs Canola	k__Bacteria|p__Proteobacteria|c__Gammaproteobacteria|o__|f__|g__Acidibacter	0.0104527	5.13307e-05	0.00292491	3.58809e-05	7.72462e-09	3.58809e-05	0.00243038	0.0048609	**	Cow dung
390	Cow dung vs Canola	k__Bacteria|p__Actinobacteriota|c__Actinobacteria|o__Streptomycetales|f__Streptomycetaceae|g__Streptomyces	0.0245517	8.85806e-05	0.00384232	0.00533978	0.00010223	0.00412775	0.00301688	0.00593965	**	Cow dung
391	Cow dung vs Canola	k__Bacteria|p__Actinobacteriota|c__Actinobacteria|o__Propionibacteriales|f__Nocardioidaceae|g__Aeromicrobium	0.00392235	8.58226e-06	0.00119598	0	0	0	0.00356962	0.00691977	**	Cow dung
392	Cow dung vs Canola	k__Bacteria|p__Actinobacteriota|c__Thermoleophilia|o__Solirubrobacterales|f__Solirubrobacteraceae|g__Solirubrobacter	0.000815577	3.72439e-07	0.000249145	0	0	0	0.00363713	0.00694381	**	Cow dung
393	Cow dung vs Canola	k__Bacteria|p__Chloroflexi|c__Anaerolineae|o__RBG-13-54-9|f__RBG-13-54-9|g__RBG-13-54-9	0.00186257	1.94785e-06	0.000569774	0	0	0	0.00375105	0.00705443	**	Cow dung
394	Cow dung vs Canola	k__Bacteria|p__Chloroflexi|c__Anaerolineae|o__Anaerolineae|f__Anaerolineae|g__Anaerolineae	0.00227458	2.91407e-06	0.000696906	0	0	0	0.00382278	0.0070836	**	Cow dung
395	Cow dung vs Canola	k__Bacteria|p__Proteobacteria|c__Alphaproteobacteria|o__Caulobacterales|f__Caulobacteraceae|g__Phenylobacterium	0.00427318	1.8437e-06	0.000554331	0.00125109	3.77957e-06	0.00079368	0.0048692	0.00889184	**	Cow dung
396	Cow dung vs Canola	k__Bacteria|p__Planctomycetota|c__Planctomycetes|o__Planctomycetales|f__Schlesneriaceae|g__Planctopirus	0.00214182	2.39608e-06	0.000631939	0.000131935	1.04441e-07	0.000131935	0.00495781	0.00892431	**	Cow dung
397	Cow dung vs Canola	k__Bacteria|p__Verrucomicrobiota|c__Verrucomicrobiae|o__Opitutales|f__Opitutaceae|g__Opitutus	0.00161551	1.05208e-06	0.000418743	0.000197902	2.34992e-07	0.000197902	0.00576371	0.0102289	*	Cow dung
398	Cow dung vs Canola	k__Bacteria|p__Actinobacteriota|c__Acidimicrobiia|o__Microtrichales|f__Ilumatobacteraceae|g__CL500-29_marine_group	0.000709495	3.30345e-07	0.000234643	0	0	0	0.00621941	0.0108843	*	Cow dung
399	Cow dung vs Canola	k__Bacteria|p__Planctomycetota|c__Planctomycetes|o__Planctomycetales|f__Rubinisphaeraceae|g__Planctomicrobium	0.000782335	4.03371e-07	0.000259284	0	0	0	0.00658228	0.0113615	*	Cow dung
400	Cow dung vs Canola	k__Bacteria|p__Bacteroidota|c__Bacteroidia|o__Chitinophagales|f__Chitinophagaceae|g__Edaphobaculum	0.00175982	2.0766e-06	0.000588303	0	0	0	0.00706751	0.0120342	*	Cow dung
401	Cow dung vs Canola	k__Bacteria|p__Planctomycetota|c__Planctomycetes|o__Pirellulales|f__Pirellulaceae|g__Pir4_lineage	0.00219198	2.61275e-06	0.000659892	0.000203697	1.12616e-07	0.000137001	0.00764135	0.0127319	*	Cow dung
402	Cow dung vs Canola	k__Bacteria|p__Verrucomicrobiota|c__Verrucomicrobiae|o__Pedosphaerales|f__Pedosphaeraceae|g__Pedosphaeraceae	0.00332863	7.28582e-06	0.00110195	7.17618e-05	3.08985e-08	7.17618e-05	0.00767932	0.0127319	*	Cow dung
403	Cow dung vs Canola	k__Bacteria|p__Bdellovibrionota|c__Oligoflexia|o__0319-6G20|f__0319-6G20|g__0319-6G20	0.00123914	1.07173e-06	0.000422637	0	0	0	0.0081097	0.0132708	*	Cow dung
404	Cow dung vs Canola	k__Bacteria|p__Firmicutes|c__Limnochordia|o__Limnochordia|f__Limnochordia|g__Hydrogenispora	0.000671778	3.18766e-07	0.000230495	0	0	0	0.0086962	0.0140481	*	Cow dung
405	Cow dung vs Canola	k__Bacteria|p__Bacteroidota|c__Bacteroidia|o__Flavobacteriales|f__Flavobacteriaceae|g__Confluentibacter	0.00199311	2.8585e-06	0.000690229	0	0	0	0.00961181	0.0153307	*	Cow dung
406	Cow dung vs Canola	k__Bacteria|p__Actinobacteriota|c__Actinobacteria|o__Micromonosporales|f__Micromonosporaceae|g__Luedemannella	0.00108773	9.09815e-07	0.000389404	0	0	0	0.0108776	0.0171328	*	Cow dung
407	Cow dung vs Canola	k__Bacteria|p__Firmicutes|c__Clostridia|o__Lachnospirales|f__Lachnospiraceae|g__Cellulosilyticum	0.00119827	1.1227e-06	0.00043257	0	0	0	0.0113797	0.0177023	*	Cow dung
408	Cow dung vs Canola	k__Bacteria|p__Proteobacteria|c__Gammaproteobacteria|o__Xanthomonadales|f__Rhodanobacteraceae|g__Dyella	8.32709e-05	4.16042e-08	8.32709e-05	0.0457119	0.00167507	0.0167086	0.0119241	0.0183229	*	Canola
409	Cow dung vs Canola	k__Bacteria|p__Acidobacteriota|c__Holophagae|o__Subgroup_7|f__Subgroup_7|g__Subgroup_7	0.00152098	1.90904e-06	0.000564069	0	0	0	0.0124135	0.0188451	*	Cow dung
410	Cow dung vs Canola	k__Bacteria|p__Bacteroidota|c__Bacteroidia|o__Sphingobacteriales|f__Sphingobacteriaceae|g__Mucilaginibacter	0.00203252	3.48719e-06	0.000762363	0	0	0	0.0133586	0.0200386	*	Cow dung
411	Cow dung vs Canola	k__Bacteria|p__Chloroflexi|c__Anaerolineae|o__SBR1031|f__SBR1031|g__SBR1031	0.00106489	9.75982e-07	0.000403316	0	0	0	0.0139367	0.0206597	*	Cow dung
412	Cow dung vs Canola	k__Bacteria|p__Actinobacteriota|c__Actinobacteria|o__Propionibacteriales|f__Nocardioidaceae|g__Nocardioides	0.00871553	5.9343e-05	0.00314492	0.000591295	1.34809e-06	0.000474006	0.0152616	0.0223607	*	Cow dung
413	Cow dung vs Canola	k__Bacteria|p__Verrucomicrobiota|c__Verrucomicrobiae|o__Opitutales|f__Opitutaceae|g__Lacunisphaera	0.00104273	1.00278e-06	0.000408815	0	0	0	0.0154473	0.0223725	*	Cow dung
414	Cow dung vs Canola	k__Bacteria|p__Acidobacteriota|c__Subgroup_22|o__Subgroup_22|f__Subgroup_22|g__Subgroup_22	0.00124411	1.44272e-06	0.000490361	0	0	0	0.0160675	0.0230064	*	Cow dung
415	Cow dung vs Canola	k__Bacteria|p__Bacteroidota|c__Bacteroidia|o__Cytophagales|f__Microscillaceae|g__Chryseolinea	0.0020979	4.23224e-06	0.000839865	0	0	0	0.0168565	0.023865	*	Cow dung
416	Cow dung vs Canola	k__Bacteria|p__Proteobacteria|c__Gammaproteobacteria|o__Xanthomonadales|f__Xanthomonadaceae|g__Stenotrophomonas	0.000973469	1.86174e-06	0.000557037	0.206759	0.0415044	0.0831709	0.017384	0.0243383	*	Canola
417	Cow dung vs Canola	k__Bacteria|p__Firmicutes|c__Bacilli|o__Bacillales|f__Planococcaceae|g__Psychrobacillus	0.00101338	1.00852e-06	0.000409983	0	0	0	0.0176203	0.024398	*	Cow dung
418	Cow dung vs Canola	k__Bacteria|p__Firmicutes|c__Clostridia|o__Lachnospirales|f__Lachnospiraceae|g__Lachnospiraceae_NK3A20_group	0.000383825	1.45105e-07	0.000155512	0	0	0	0.0180042	0.0246587	*	Cow dung
419	Cow dung vs Canola	k__Bacteria|p__Actinobacteriota|c__Actinobacteria|o__Corynebacteriales|f__Corynebacteriaceae|g__Corynebacterium	0.00473965	2.27832e-05	0.00194864	0	0	0	0.018903	0.0256112	*	Cow dung
420	Cow dung vs Canola	k__Bacteria|p__Firmicutes|c__Bacilli|o__Bacillales|f__Bacillaceae|g__Bacillus	0.0867707	0.000952324	0.0125984	0.038711	0.00141217	0.0153415	0.0194219	0.0260122	*	Cow dung
421	Cow dung vs Canola	k__Bacteria|p__Actinobacteriota|c__Actinobacteria|o__Micromonosporales|f__Micromonosporaceae|g__Catellatospora	0.00177645	1.99075e-06	0.000576014	0.000257948	3.99223e-07	0.000257948	0.0196118	0.0260122	*	Cow dung
422	Cow dung vs Canola	k__Bacteria|p__Proteobacteria|c__Alphaproteobacteria|o__Rhizobiales|f__Xanthobacteraceae|g__Bradyrhizobium	0.0105304	2.59877e-06	0.000658124	0.00375234	4.51128e-05	0.00274204	0.0198608	0.026068	*	Cow dung
423	Cow dung vs Canola	k__Bacteria|p__Proteobacteria|c__Gammaproteobacteria|o__PLTA13|f__PLTA13|g__PLTA13	0.000778991	6.62945e-07	0.000332402	0	0	0	0.0214051	0.0278053	*	Cow dung
424	Cow dung vs Canola	k__Bacteria|p__Actinobacteriota|c__Actinobacteria|o__Micrococcales|f__Intrasporangiaceae|g__Phycicoccus	0.00381007	1.58596e-05	0.00162581	0	0	0	0.0216624	0.0278525	*	Cow dung
425	Cow dung vs Canola	k__Bacteria|p__Myxococcota|c__Polyangia|o__Polyangiales|f__BIrii41|g__BIrii41	0.0035845	1.21116e-05	0.00142077	0.000230886	3.1985e-07	0.000230886	0.0219873	0.0279847	*	Cow dung
426	Cow dung vs Canola	k__Bacteria|p__Actinobacteriota|c__Thermoleophilia|o__Solirubrobacterales|f__Solirubrobacteraceae|g__Solirubrobacteraceae	0.000688884	5.31388e-07	0.000297598	0	0	0	0.0228397	0.0287788	*	Cow dung
427	Cow dung vs Canola	k__Bacteria|p__Methylomirabilota|c__Methylomirabilia|o__Rokubacteriales|f__WX65|g__WX65	0.000509687	2.96353e-07	0.000222243	0	0	0	0.0238186	0.0297151	*	Cow dung
428	Cow dung vs Canola	k__Bacteria|p__Proteobacteria|c__Gammaproteobacteria|o__Burkholderiales|f__Oxalobacteraceae|g__Massilia	0.000856458	4.40112e-06	0.000856458	0.0185198	0.00035753	0.00771935	0.0247426	0.0305653	*	Canola
429	Cow dung vs Canola	k__Bacteria|p__Planctomycetota|c__Phycisphaerae|o__Tepidisphaerales|f__WD2101_soil_group|g__WD2101_soil_group	0.00491614	3.23608e-06	0.000734402	0.00198863	7.06985e-06	0.0010855	0.0261857	0.0320223	*	Cow dung
430	Cow dung vs Canola	k__Bacteria|p__Planctomycetota|c__Pla3_lineage|o__Pla3_lineage|f__Pla3_lineage|g__Pla3_lineage	0.00024965	7.50648e-08	0.000111852	0	0	0	0.0264304	0.0320223	*	Cow dung
431	Cow dung vs Canola	k__Bacteria|p__Acidobacteriota|c__Acidobacteriae|o__Acidobacteriales|f__Koribacteraceae|g__Candidatus_Koribacter	0.00317813	5.2407e-06	0.000934586	0.00087995	1.13676e-06	0.000435269	0.0273502	0.0325567	*	Cow dung
432	Cow dung vs Canola	k__Bacteria|p__Verrucomicrobiota|c__Verrucomicrobiae|o__Pedosphaerales|f__Pedosphaeraceae|g__Ellin516	0.00094264	1.08149e-06	0.000424557	0	0	0	0.0273882	0.0325567	*	Cow dung
433	Cow dung vs Canola	k__Bacteria|p__Proteobacteria|c__Gammaproteobacteria|o__Burkholderiales|f__Burkholderiaceae|g__Burkholderia-Caballeronia-Paraburkholderia	0.00101342	1.34245e-06	0.000473013	0.0185376	0.000377765	0.00793479	0.0288354	0.0339567	*	Canola
434	Cow dung vs Canola	k__Bacteria|p__Acidobacteriota|c__Acidobacteriae|o__Subgroup_12|f__Subgroup_12|g__Subgroup_12	0.000728745	6.8101e-07	0.0003369	0	0	0	0.0309072	0.0360594	*	Cow dung
435	Cow dung vs Canola	k__Bacteria|p__Myxococcota|c__Polyangia|o__Polyangiales|f__Polyangiaceae|g__Pajaroellobacter	0.000926821	1.11025e-06	0.000430164	0	0	0	0.0325823	0.037665	*	Cow dung
436	Cow dung vs Canola	k__Bacteria|p__Proteobacteria|c__Gammaproteobacteria|o__Oceanospirillales|f__Halomonadaceae|g__Halomonas	0.00065986	5.64509e-07	0.000306733	0	0	0	0.033557	0.0384391	*	Cow dung
437	Cow dung vs Canola	k__Bacteria|p__Proteobacteria|c__Alphaproteobacteria|o__Rhizobiales|f__D05-2|g__D05-2	0.000299298	1.16459e-07	0.000139319	0	0	0	0.033865	0.0384424	*	Cow dung
438	Cow dung vs Canola	k__Bacteria|p__Actinobacteriota|c__MB-A2-108|o__MB-A2-108|f__MB-A2-108|g__MB-A2-108	0.000563446	4.2371e-07	0.000265741	0	0	0	0.0380549	0.0428129	*	Cow dung
439	Cow dung vs Canola	k__Bacteria|p__Proteobacteria|c__Gammaproteobacteria|o__Diplorickettsiales|f__Diplorickettsiaceae|g__Aquicella	0.00050773	3.45376e-07	0.000239922	0	0	0	0.0392827	0.0438032	*	Cow dung
440	Cow dung vs Canola	k__Bacteria|p__Proteobacteria|c__Alphaproteobacteria|o__Rhizobiales|f__Hyphomicrobiaceae|g__Pedomicrobium	0.00100349	1.3649e-06	0.000476952	0	0	0	0.0407426	0.0450326	*	Cow dung
441	Cow dung vs Canola	k__Bacteria|p__Chloroflexi|c__Anaerolineae|o__Anaerolineales|f__Anaerolineaceae|g__Anaerolinea	0.000937552	1.22426e-06	0.000451711	0	0	0	0.0433966	0.047549	*	Cow dung
442	Cow dung vs Canola	k__Bacteria|p__Patescibacteria|c__Microgenomatia|o__Candidatus_Woesebacteria|f__Candidatus_Woesebacteria|g__Candidatus_Woesebacteria	0.000434103	2.66891e-07	0.000210907	0	0	0	0.0449747	0.0488532	*	Cow dung
443	Cow dung vs Canola	k__Bacteria|p__Myxococcota|c__Myxococcia|o__Myxococcales|f__Myxococcaceae|g__P3OB-42	0.00143151	2.29453e-06	0.000618403	0.000131935	1.04441e-07	0.000131935	0.0459451	0.0491004	*	Cow dung
444	Cow dung vs Canola	k__Bacteria|p__Actinobacteriota|c__Thermoleophilia|o__Solirubrobacterales|f__Solirubrobacteraceae|g__Conexibacter	0.00113136	8.33802e-07	0.000372783	0.000230886	3.1985e-07	0.000230886	0.0461477	0.0491004	*	Cow dung
445	Cow dung vs Canola	k__Bacteria|p__Actinobacteriota|c__Actinobacteria|o__Propionibacteriales|f__Nocardioidaceae|g__Kribbella	0.00164715	3.86925e-06	0.000803041	0	0	0	0.0463713	0.0491004	*	Cow dung
446	Cow dung vs Canola	k__Bacteria|p__Bacteroidota|c__Bacteroidia|o__Chitinophagales|f__Chitinophagaceae|g__Niastella	0.00660173	1.24324e-05	0.00143947	0.00223843	1.50664e-05	0.00158463	0.0473165	0.0496837	*	Cow dung
447	Cow dung vs Canola	k__Bacteria|p__Proteobacteria|c__Alphaproteobacteria|o__Rhizobiales|f__|g__Nordella	0.00599524	2.07319e-06	0.000587819	0.000143524	1.23594e-07	0.000143524	1.26582e-05	0.000398746	***	Cow dung
448	Cow dung vs Canola	k__Bacteria|p__Acidobacteriota|c__Vicinamibacteria|o__Vicinamibacterales|f__Vicinamibacteraceae|g__Vicinamibacteraceae	0.0170059	1.93905e-05	0.00179771	0.000112537	7.59869e-08	0.000112537	1.68776e-05	0.000425329	***	Cow dung
449	Cow dung vs Canola	k__Bacteria|p__Firmicutes|c__Bacilli|o__Erysipelotrichales|f__Erysipelotrichaceae|g__Turicibacter	0.0664541	0.000340158	0.00752948	0	0	0	2.53165e-05	0.000531661	***	Cow dung
450	Cow dung vs Canola	k__Bacteria|p__Verrucomicrobiota|c__Verrucomicrobiae|o__Chthoniobacterales|f__Chthoniobacteraceae|g__Candidatus_Udaeobacter	0.00582891	2.68936e-06	0.000669497	0	0	0	2.95359e-05	0.000531661	***	Cow dung
451	Cow dung vs Canola	k__Bacteria|p__Proteobacteria|c__Alphaproteobacteria|o__Rhizobiales|f__Rhizobiaceae|g__Mesorhizobium	0.00944115	4.13265e-06	0.000829925	0.00062669	2.35645e-06	0.00062669	3.37553e-05	0.000531661	***	Cow dung
452	Cow dung vs Canola	k__Bacteria|p__Proteobacteria|c__Gammaproteobacteria|o__Burkholderiales|f__TRA3-20|g__TRA3-20	0.00544661	2.40937e-06	0.000633689	5.87475e-05	2.07076e-08	5.87475e-05	3.79747e-05	0.000531661	***	Cow dung
453	Cow dung vs Canola	k__Bacteria|p__Proteobacteria|c__Alphaproteobacteria|o__Rhizobiales|f__Xanthobacteraceae|g__Pseudolabrys	0.0239084	3.62725e-05	0.00245874	0.00153062	6.14924e-06	0.00101236	4.21941e-05	0.000531661	***	Cow dung
454	Cow dung vs Canola	k__Bacteria|p__Firmicutes|c__Clostridia|o__Peptostreptococcales-Tissierellales|f__Peptostreptococcaceae|g__Romboutsia	0.0169355	1.04386e-05	0.001319	0	0	0	4.21941e-06	0.00026583	***	Cow dung
455	Cow dung vs Canola	k__Bacteria|p__Myxococcota|c__Polyangia|o__Polyangiales|f__Polyangiaceae|g__Sorangium	0.00344778	1.18355e-06	0.000444137	0	0	0	6.75105e-05	0.000697805	***	Cow dung
456	Cow dung vs Canola	k__Bacteria|p__Firmicutes|c__Clostridia|o__Peptostreptococcales-Tissierellales|f__Peptostreptococcaceae|g__Paeniclostridium	0.0121729	1.48302e-05	0.00157216	0	0	0	7.173e-05	0.000697805	***	Cow dung
457	Cow dung vs Canola	k__Bacteria|p__Nitrospirota|c__Nitrospiria|o__Nitrospirales|f__Nitrospiraceae|g__Nitrospira	0.00668704	4.478e-06	0.000863906	0	0	0	7.59494e-05	0.000697805	***	Cow dung
458	Cow dung vs Canola	k__Bacteria|p__Acidobacteriota|c__Acidobacteriae|o__Bryobacterales|f__Bryobacteraceae|g__Bryobacter	0.00822331	4.03249e-06	0.000819805	0.000862192	1.42837e-06	0.000487915	8.01688e-05	0.000697805	***	Cow dung
459	Cow dung vs Canola	k__Bacteria|p__Proteobacteria|c__Gammaproteobacteria|o__CCD24|f__CCD24|g__CCD24	0.00318684	1.03205e-06	0.000414739	0	0	0	8.43882e-05	0.000697805	***	Cow dung
460	Cow dung vs Canola	k__Bacteria|p__Proteobacteria|c__Gammaproteobacteria|o__Burkholderiales|f__SC-I-84|g__SC-I-84	0.0103971	4.24082e-06	0.000840716	0	0	0	8.43882e-06	0.000354441	***	Cow dung
461	Cow dung vs Canola	k__Bacteria|p__Chloroflexi|c__KD4-96|o__KD4-96|f__KD4-96|g__KD4-96	0.0175507	3.21706e-05	0.00231555	0.000164919	1.63189e-07	0.000164919	8.86076e-05	0.000697805	***	Cow dung
1	Canola vs Control	k__Fungi|p__Ascomycota|c__Sordariomycetes|o__Hypocreales|f__|g__Emericellopsis	0	0	0	0.0069003	2.27505e-06	0.000615772	0	0	***	Control
2	Canola vs Control	k__Fungi|p__Ascomycota|c__Dothideomycetes|o__Pleosporales|f__Pleosporaceae|g__Curvularia	2.66411e-05	4.25849e-09	2.66411e-05	0.0100653	5.41152e-06	0.000949694	0.000162162	0.000127334	***	Control
3	Canola vs Control	k__Fungi|p__Ascomycota|c__Dothideomycetes|o__Pleosporales|f__Didymosphaeriaceae|g__Paraphaeosphaeria	0	0	0	0.00657013	3.84481e-06	0.000800501	0.000324324	0.000169779	***	Control
4	Canola vs Control	k__Fungi|p__Basidiomycota|c__Tremellomycetes|o__Cystofilobasidiales|f__Mrakiaceae|g__Mrakia	0.000581436	8.78358e-07	0.000382613	0.0212229	9.11837e-05	0.00389837	0.000756757	0.000297113	***	Control
5	Canola vs Control	k__Fungi|p__Ascomycota|c__Sordariomycetes|o__Hypocreales|f__|g__Acremonium	0.00283621	3.49008e-06	0.00076268	0.0312216	0.000182852	0.00552044	0.001	0.000304187	***	Control
6	Canola vs Control	k__Fungi|p__Ascomycota|c__Leotiomycetes|o__Helotiales|f__|g__Leohumicola	7.79255e-05	1.94996e-08	5.70082e-05	0.025823	0.000156957	0.00511464	0.00116216	0.000304187	***	Control
7	Canola vs Control	k__Fungi|p__Ascomycota|c__Sordariomycetes|o__Microascales|f__Microascaceae|g__Microascus	0.000686914	2.2882e-06	0.000617549	0.0122712	3.27563e-05	0.00233653	0.00156757	0.000351684	***	Control
8	Canola vs Control	k__Fungi|p__Ascomycota|c__Sordariomycetes|o__Hypocreales|f__Hypocreaceae|g__Trichoderma	0.0447557	0.00043634	0.0085278	0.00575143	2.23503e-06	0.000610332	0.00197297	0.000385861	***	Canola
9	Canola vs Control	k__Fungi|p__Ascomycota|c__Eurotiomycetes|o__Eurotiales|f__Trichocomaceae|g__Talaromyces	0.0133054	0.000446921	0.00863058	0.0572303	0.000155657	0.00509341	0.0022973	0.000385861	***	Control
10	Canola vs Control	k__Fungi|p__Ascomycota|c__Sordariomycetes|o__Hypocreales|f__Nectriaceae|g__Neonectria	0.45129	0.0460168	0.0875755	0.0700954	0.00283135	0.0217231	0.00245946	0.000385861	***	Canola
11	Canola vs Control	k__Fungi|p__Ascomycota|c__Sordariomycetes|o__Sordariales|f__Chaetomiaceae|g__Botryotrichum	0	0	0	0.00124418	6.00392e-07	0.000316331	0.0027027	0.000385861	***	Control
12	Canola vs Control	k__Fungi|p__Ascomycota|c__Dothideomycetes|o__Botryosphaeriales|f__Botryosphaeriaceae|g__Neofusicoccum	0	0	0	0.00125326	6.24489e-07	0.000322617	0.00324324	0.000424447	***	Control
13	Canola vs Control	k__Fungi|p__Ascomycota|c__Sordariomycetes|o__Sordariales|f__Chaetomiaceae|g__Thielavia	0	0	0	0.00276604	3.08648e-06	0.000717227	0.00378378	0.000457096	***	Control
14	Canola vs Control	k__Fungi|p__Ascomycota|c__Dothideomycetes|o__Capnodiales|f__Cladosporiaceae|g__Cladosporium	0.000328623	6.47959e-07	0.000328623	0.023002	0.000207905	0.00588649	0.00432432	0.000469721	***	Control
15	Canola vs Control	k__Fungi|p__Ascomycota|c__Sordariomycetes|o__Sordariales|f__Chaetomiaceae|g__Dichotomopilus	0	0	0	0.000878732	3.20941e-07	0.000231279	0.00448649	0.000469721	***	Control
16	Canola vs Control	k__Fungi|p__Ascomycota|c__Leotiomycetes|o__Helotiales|f__|g__Rhexocercosporidium	0.00182958	9.23306e-06	0.0012405	0.00730452	4.41274e-06	0.000857588	0.0052973	0.000516826	***	Control
17	Canola vs Control	k__Fungi|p__Ascomycota|c__Leotiomycetes|o__Helotiales|f__Sclerotiniaceae|g__Monilinia	0	0	0	0.00292792	4.12928e-06	0.000829586	0.00559459	0.000516826	***	Control
18	Canola vs Control	k__Fungi|p__Ascomycota|c__Sordariomycetes|o__Sordariales|f__Chaetomiaceae|g__Chaetomium	0.00546152	1.55396e-05	0.00160933	0.0112708	1.2076e-05	0.00141868	0.0161081	0.00140539	**	Control
19	Canola vs Control	k__Fungi|p__Ascomycota|c__Sordariomycetes|o__Hypocreales|f__Nectriaceae|g__Calonectria	0.020018	0.000324532	0.0073545	0.00222196	1.34603e-06	0.000473644	0.0252973	0.00207554	**	Canola
20	Canola vs Control	k__Fungi|p__Ascomycota|c__Sordariomycetes|o__Glomerellales|f__Glomerellaceae|g__Colletotrichum	0	0	0	0.00515127	2.83439e-05	0.00217347	0.0264324	0.00207554	**	Control
21	Canola vs Control	k__Fungi|p__Ascomycota|c__Leotiomycetes|o__Thelebolales|f__Pseudeurotiaceae|g__Pseudeurotium	0.268528	0.086555	0.120108	0.535571	0.00661376	0.0332008	0.0404324	0.00302368	**	Control
22	Canola vs Control	k__Fungi|p__Ascomycota|c__Sordariomycetes|o__Microascales|f__Microascaceae|g__Petriella	0	0	0	0.000388039	2.45599e-07	0.00020232	0.0531081	0.00379108	**	Control
23	Canola vs Control	k__Fungi|p__Basidiomycota|c__Tremellomycetes|o__Tremellales|f__Bulleribasidiaceae|g__Vishniacozyma	0	0	0	0.0020223	7.89556e-06	0.00114714	0.0721622	0.00492727	**	Control
24	Canola vs Control	k__Fungi|p__Ascomycota|c__Dothideomycetes|o__Pleosporales|f__Melanommataceae|g__Melanodiplodia	0	0	0	0.000257333	1.36626e-07	0.000150901	0.0786757	0.00514818	**	Control
25	Canola vs Control	k__Fungi|p__Ascomycota|c__Eurotiomycetes|o__Eurotiales|f__Aspergillaceae|g__Penicillium	0	0	0	0.000431293	4.81826e-07	0.00028338	0.110622	0.00694904	**	Control
26	Canola vs Control	k__Fungi|p__Ascomycota|c__Sordariomycetes|o__Hypocreales|f__Stachybotryaceae|g__Paramyrothecium	0	0	0	0.00196729	1.04948e-05	0.00132255	0.133027	0.0080351	**	Control
27	Canola vs Control	k__Fungi|p__Ascomycota|c__Sordariomycetes|o__Sordariales|f__|g__Papulaspora	0	0	0	0.000368013	3.79501e-07	0.000251496	0.150108	0.00873102	**	Control
28	Canola vs Control	k__Fungi|p__Basidiomycota|c__Cystobasidiomycetes|o__Cystobasidiales|f__Cystobasidiaceae|g__Cystobasidium	0	0	0	0.000140622	6.72761e-08	0.00010589	0.206432	0.0115783	*	Control
29	Canola vs Control	k__Fungi|p__Mucoromycota|c__Mucoromycetes|o__Mucorales|f__Mucoraceae|g__Mucor	0.000205246	1.55901e-07	0.000161194	0	0	0	0.229676	0.0124377	*	Canola
30	Canola vs Control	k__Fungi|p__Ascomycota|c__Sordariomycetes|o__Hypocreales|f__Cordycipitaceae|g__Beauveria	0.00041876	1.05216e-06	0.00041876	0.00486366	7.97486e-05	0.00364574	0.265432	0.013895	*	Control
31	Canola vs Control	k__Fungi|p__Basidiomycota|c__Tremellomycetes|o__Trichosporonales|f__Trichosporonaceae|g__Apiotrichum	0.00226767	2.37698e-05	0.00199039	0	0	0	0.299784	0.015187	*	Canola
32	Canola vs Control	k__Fungi|p__Ascomycota|c__Saccharomycetes|o__Saccharomycetales|f__|g__Candida	0.00713053	0.000243377	0.0063689	0.000168474	4.66723e-08	8.8197e-05	0.317405	0.0155772	*	Canola
33	Canola vs Control	k__Fungi|p__Ascomycota|c__Dothideomycetes|o__Pleosporales|f__Massarinaceae|g__Stagonospora	2.04675e-05	2.51351e-09	2.04675e-05	0	0	0	0.351677	0.0167361	*	Canola
34	Canola vs Control	k__Fungi|p__Ascomycota|c__Sordariomycetes|o__Coniochaetales|f__Coniochaetaceae|g__Coniochaeta	9.57634e-05	5.50238e-08	9.57634e-05	0.000221164	4.67842e-08	8.83027e-05	0.384541	0.0177618	*	Control
35	Canola vs Control	k__Fungi|p__Ascomycota|c__Sordariomycetes|o__Hypocreales|f__Nectriaceae|g__Fusarium	0.0462082	0.00345134	0.0239838	0.0348261	0.000242368	0.00635569	0.673703	0.0302291	*	Canola
36	Canola vs Control	k__Fungi|p__Ascomycota|c__Dothideomycetes|o__Pleosporales|f__Pleosporaceae|g__Alternaria	0.000969677	1.59837e-06	0.000516135	0.00125705	3.07151e-06	0.000715485	0.776703	0.0338826	*	Control
37	Canola vs Control	k__Fungi|p__Mortierellomycota|c__Mortierellomycetes|o__Mortierellales|f__Mortierellaceae|g__Mortierella	0.132958	0.0274188	0.0676003	0.112346	0.0106509	0.0421325	0.842162	0.0357453	*	Canola
38	Canola vs Cow dung	k__Fungi|p__Ascomycota|c__Sordariomycetes|o__Sordariales|f__|g__Papulaspora	0	0	0	0.083498	0.00173202	0.0169903	0.000108108	0.00108064	**	Cow dung
39	Canola vs Cow dung	k__Fungi|p__Ascomycota|c__Sordariomycetes|o__Hypocreales|f__Hypocreaceae|g__Trichoderma	0.0447557	0.00043634	0.0085278	0.00525923	7.74215e-06	0.00113594	0.000297297	0.00144085	**	Canola
40	Canola vs Cow dung	k__Fungi|p__Ascomycota|c__Sordariomycetes|o__Hypocreales|f__|g__Emericellopsis	0	0	0	0.00232978	1.75621e-06	0.00054102	0.000432432	0.00144085	**	Cow dung
41	Canola vs Cow dung	k__Fungi|p__Ascomycota|c__Dothideomycetes|o__Pleosporales|f__Pleosporaceae|g__Curvularia	2.66411e-05	4.25849e-09	2.66411e-05	0.00411838	5.79847e-06	0.000983063	0.000675676	0.0016885	**	Cow dung
42	Canola vs Cow dung	k__Fungi|p__Ascomycota|c__Sordariomycetes|o__Microascales|f__Microascaceae|g__Microascus	0.000686914	2.2882e-06	0.000617549	0.0147183	8.37976e-05	0.00373715	0.00159459	0.00262441	**	Cow dung
43	Canola vs Cow dung	k__Fungi|p__Ascomycota|c__Leotiomycetes|o__Helotiales|f__|g__Leohumicola	7.79255e-05	1.94996e-08	5.70082e-05	0.0140856	9.55028e-05	0.00398963	0.00175676	0.00262441	**	Cow dung
44	Canola vs Cow dung	k__Fungi|p__Ascomycota|c__Sordariomycetes|o__Hypocreales|f__Nectriaceae|g__Neonectria	0.45129	0.0460168	0.0875755	0.116796	0.00890255	0.0385196	0.00183784	0.00262441	**	Canola
45	Canola vs Cow dung	k__Fungi|p__Basidiomycota|c__Tremellomycetes|o__Cystofilobasidiales|f__Mrakiaceae|g__Mrakia	0.000581436	8.78358e-07	0.000382613	0.0048738	1.12934e-05	0.00137195	0.00410811	0.00465275	**	Cow dung
46	Canola vs Cow dung	k__Fungi|p__Ascomycota|c__Sordariomycetes|o__Glomerellales|f__Glomerellaceae|g__Colletotrichum	0	0	0	0.00915268	5.67208e-05	0.00307465	0.00418919	0.00465275	**	Cow dung
47	Canola vs Cow dung	k__Fungi|p__Ascomycota|c__Leotiomycetes|o__Helotiales|f__Sclerotiniaceae|g__Monilinia	0	0	0	0.000691067	4.47034e-07	0.000272957	0.00786486	0.00786165	**	Cow dung
48	Canola vs Cow dung	k__Fungi|p__Basidiomycota|c__Tremellomycetes|o__Tremellales|f__Bulleribasidiaceae|g__Vishniacozyma	0	0	0	0.00234184	7.16785e-06	0.001093	0.0238108	0.0216373	*	Cow dung
49	Canola vs Cow dung	k__Fungi|p__Ascomycota|c__Sordariomycetes|o__Sordariales|f__Chaetomiaceae|g__Thielavia	0	0	0	0.0475626	0.00324271	0.0232476	0.0313514	0.0259932	*	Cow dung
50	Canola vs Cow dung	k__Fungi|p__Ascomycota|c__Dothideomycetes|o__Pleosporales|f__Didymosphaeriaceae|g__Paraphaeosphaeria	0	0	0	0.00545296	4.58617e-05	0.00276471	0.0347027	0.0259932	*	Cow dung
51	Canola vs Cow dung	k__Fungi|p__Ascomycota|c__Dothideomycetes|o__Capnodiales|f__Cladosporiaceae|g__Cladosporium	0.000328623	6.47959e-07	0.000328623	0.0533678	0.00438248	0.0270262	0.0364054	0.0259932	*	Cow dung
52	Canola vs Cow dung	k__Fungi|p__Ascomycota|c__Sordariomycetes|o__Sordariales|f__Chaetomiaceae|g__Botryotrichum	0	0	0	0.0215218	0.000982063	0.0127936	0.0672432	0.0448105	*	Cow dung
75	Control vs Cow dung	k__Fungi|p__Ascomycota|c__Sordariomycetes|o__Sordariales|f__|g__Papulaspora	0.000368013	3.79501e-07	0.000251496	0.083498	0.00173202	0.0169903	0.000175	0.000556421	***	Cow dung
76	Control vs Cow dung	k__Fungi|p__Ascomycota|c__Eurotiomycetes|o__Eurotiales|f__Trichocomaceae|g__Talaromyces	0.0572303	0.000155657	0.00509341	0.022619	0.000150647	0.00501078	0.000225	0.000556421	***	Control
77	Control vs Cow dung	k__Fungi|p__Ascomycota|c__Leotiomycetes|o__Helotiales|f__|g__Rhexocercosporidium	0.00730452	4.41274e-06	0.000857588	0.00184918	3.75018e-06	0.000790589	0.000275	0.000556421	***	Control
78	Control vs Cow dung	k__Fungi|p__Ascomycota|c__Dothideomycetes|o__Pleosporales|f__Pleosporaceae|g__Curvularia	0.0100653	5.41152e-06	0.000949694	0.00411838	5.79847e-06	0.000983063	0.00035	0.000590143	***	Control
79	Control vs Cow dung	k__Fungi|p__Basidiomycota|c__Tremellomycetes|o__Cystofilobasidiales|f__Mrakiaceae|g__Mrakia	0.0212229	9.11837e-05	0.00389837	0.0048738	1.12934e-05	0.00137195	0.001025	0.00148138	**	Control
80	Control vs Cow dung	k__Fungi|p__Ascomycota|c__Dothideomycetes|o__Botryosphaeriales|f__Botryosphaeriaceae|g__Neofusicoccum	0.00125326	6.24489e-07	0.000322617	0.000193349	2.24303e-07	0.000193349	0.00825	0.0104329	*	Control
81	Control vs Cow dung	k__Fungi|p__Ascomycota|c__Leotiomycetes|o__Helotiales|f__Sclerotiniaceae|g__Monilinia	0.00292792	4.12928e-06	0.000829586	0.000691067	4.47034e-07	0.000272957	0.0122	0.0137138	*	Control
82	Control vs Cow dung	k__Fungi|p__Ascomycota|c__Sordariomycetes|o__Sordariales|f__Chaetomiaceae|g__Thielavia	0.00276604	3.08648e-06	0.000717227	0.0475626	0.00324271	0.0232476	0.046175	0.0432031	*	Cow dung
83	Control vs Cow dung	k__Fungi|p__Ascomycota|c__Sordariomycetes|o__Microascales|f__Microascaceae|g__Petriella	0.000388039	2.45599e-07	0.00020232	0	0	0	0.046975	0.0432031	*	Control
112	Control vs Cow dung	k__Fungi|p__Ascomycota|c__Leotiomycetes|o__Thelebolales|f__Pseudeurotiaceae|g__Pseudeurotium	0.535571	0.00661376	0.0332008	0.198436	0.00893361	0.0385867	2.5e-05	0.000252918	***	Control
113	Control vs Cow dung	k__Fungi|p__Ascomycota|c__Sordariomycetes|o__Hypocreales|f__|g__Emericellopsis	0.0069003	2.27505e-06	0.000615772	0.00232978	1.75621e-06	0.00054102	7.5e-05	0.000379378	***	Control

## Sheet: metagenomeSeq
Supplementary file2: Soil Amendment with Cow Dung Modifies the Soil Nutrition and Microbiota to Reduce the Ginseng Replanting Problem
	Comparison	Kingdom	Phylum	Class	Order	Family	Genus	logFC	se	pvalues	adjPvalues
1	Cow dung vs Control	d__Bacteria	p__Firmicutes	c__Bacilli	o__Erysipelotrichales	f__Erysipelotrichaceae	g__Turicibacter	4.05492	0.368614	0	0
2	Cow dung vs Control	d__Bacteria	p__Firmicutes	c__Clostridia	o__Clostridiales	f__Clostridiaceae	g__Clostridium_sensu_stricto_1	3.53876	0.411233	0	0
3	Cow dung vs Control	d__Bacteria	p__Firmicutes	c__Clostridia	o__Peptostreptococcales-Tissierellales	f__Peptostreptococcaceae		2.97838	0.365132	4.44089e-16	2.91174e-13
4	Cow dung vs Control	d__Bacteria	p__Actinobacteriota	c__Actinobacteria	o__Streptomycetales	f__Streptomycetaceae	g__Streptomyces	2.73198	0.34362	1.77636e-15	8.73523e-13
5	Cow dung vs Control	d__Bacteria	p__Firmicutes	c__Bacilli	o__Bacillales	f__Bacillaceae	g__Bacillus	2.89302	0.38712	7.83817e-14	3.08354e-11
6	Cow dung vs Control	d__Bacteria	p__Firmicutes	c__Clostridia	o__Peptostreptococcales-Tissierellales	f__Peptostreptococcaceae	g__Paeniclostridium	2.97083	0.429163	4.44089e-12	1.45587e-09
7	Cow dung vs Control	d__Bacteria	p__Firmicutes	c__Bacilli	o__Erysipelotrichales	f__Erysipelotrichaceae	g__Turicibacter	3.24715	0.483179	1.81242e-11	5.09289e-09
8	Cow dung vs Control	d__Bacteria	p__Firmicutes	c__Bacilli	o__Erysipelotrichales	f__Erysipelotrichaceae	g__Turicibacter	3.13316	0.477958	5.5524e-11	1.3652e-08
9	Cow dung vs Control	d__Bacteria	p__Firmicutes	c__Clostridia	o__Peptostreptococcales-Tissierellales	f__Peptostreptococcaceae	g__Romboutsia	3.07384	0.480163	1.53694e-10	3.35908e-08
10	Cow dung vs Control	d__Bacteria	p__Firmicutes	c__Clostridia	o__Peptostreptococcales-Tissierellales	f__Peptostreptococcaceae		2.55722	0.420849	1.22966e-09	2.41875e-07
11	Cow dung vs Control	d__Bacteria	p__Firmicutes	c__Bacilli	o__Bacillales	f__Bacillaceae	g__Bacillus	3.67772	0.634972	6.95797e-09	1.24421e-06
12	Cow dung vs Control	d__Bacteria	p__Firmicutes	c__Bacilli	o__Bacillales	f__Bacillaceae	g__Bacillus	3.8038	0.661184	8.76665e-09	1.437e-06
13	Cow dung vs Control	d__Bacteria	p__Chloroflexi	c__KD4-96	o__KD4-96	f__KD4-96	g__KD4-96	-3.13574	0.601618	1.86643e-07	2.82405e-05
14	Cow dung vs Control	d__Bacteria	p__Proteobacteria	c__Gammaproteobacteria	o__Xanthomonadales	f__Rhodanobacteraceae	g__Rhodanobacter	2.74536	0.57394	1.72385e-06	0.000242201
15	Cow dung vs Control	d__Bacteria	p__Chloroflexi	c__Anaerolineae	o__Anaerolineales	f__Anaerolineaceae	g__UTCFX1	-1.78919	0.385957	3.55691e-06	0.000466429
16	Cow dung vs Control	d__Bacteria	p__Methylomirabilota	c__Methylomirabilia	o__Rokubacteriales	f__Rokubacteriales	g__Rokubacteriales	2.6171	0.573599	5.05245e-06	0.000621136
17	Cow dung vs Control	d__Bacteria	p__Proteobacteria	c__Alphaproteobacteria	o__Rhizobiales	f__Devosiaceae	g__Devosia	2.82473	0.622429	5.67238e-06	0.000640055
18	Cow dung vs Control	d__Bacteria	p__Actinobacteriota	c__Actinobacteria	o__Streptomycetales	f__Streptomycetaceae	g__Streptomyces	3.03218	0.669137	5.85714e-06	0.000640055
19	Cow dung vs Control	d__Bacteria	p__Firmicutes	c__Clostridia	o__Peptostreptococcales-Tissierellales	f__Peptostreptococcaceae	g__Paeniclostridium	3.55836	0.791268	6.89088e-06	0.000713387
20	Cow dung vs Control	d__Bacteria	p__Verrucomicrobiota	c__Verrucomicrobiae	o__Pedosphaerales	f__Pedosphaeraceae	g__ADurb.Bin063-1	-3.08813	0.706767	1.246e-05	0.00122544
21	Cow dung vs Control	d__Bacteria	p__Myxococcota	c__Polyangia	o__Polyangiales	f__Polyangiaceae	g__Sorangium	3.00752	0.696495	1.57391e-05	0.00147423
22	Cow dung vs Control	d__Bacteria	p__Verrucomicrobiota	c__Verrucomicrobiae	o__Opitutales	f__Opitutaceae	g__Opitutus	2.85569	0.663541	1.67961e-05	0.00150172
23	Cow dung vs Control	d__Bacteria	p__Actinobacteriota	c__Actinobacteria	o__Micrococcales	f__Intrasporangiaceae		2.1037	0.493758	2.03877e-05	0.00174359
24	Cow dung vs Control	d__Bacteria	p__Bacteroidota	c__Bacteroidia	o__Cytophagales	f__Cytophagaceae	g__Sporocytophaga	-2.05395	0.488473	2.6128e-05	0.00213513
25	Cow dung vs Control	d__Bacteria	p__Firmicutes	c__Bacilli	o__Bacillales	f__Bacillaceae	g__Bacillus	2.64268	0.629771	2.71369e-05	0.00213513
26	Cow dung vs Control	d__Bacteria	p__Actinobacteriota	c__Actinobacteria	o__Streptomycetales	f__Streptomycetaceae	g__Kitasatospora	2.2743	0.54476	2.98169e-05	0.00225576
27	Cow dung vs Control	d__Bacteria	p__Acidobacteriota	c__Subgroup_22	o__Subgroup_22	f__Subgroup_22	g__Subgroup_22	2.41767	0.60467	6.37936e-05	0.00464748
28	Cow dung vs Control	d__Bacteria	p__Bacteroidota	c__Bacteroidia	o__Chitinophagales	f__Chitinophagaceae	g__Niastella	2.46069	0.624483	8.13569e-05	0.00571532
29	Cow dung vs Control	d__Bacteria	p__Proteobacteria	c__Gammaproteobacteria	o__Xanthomonadales	f__Rhodanobacteraceae	g__Luteibacter	-2.5737	0.669177	0.00012003	0.00814131
30	Cow dung vs Control	d__Bacteria	p__Proteobacteria	c__Gammaproteobacteria	o__Xanthomonadales	f__Rhodanobacteraceae	g__Rhodanobacter	1.90878	0.501154	0.000139661	0.0091571
31	Cow dung vs Control	d__Bacteria	p__Actinobacteriota	c__Actinobacteria	o__Micrococcales	f__Intrasporangiaceae	g__Terrabacter	2.18213	0.584476	0.000188856	0.0119832
32	Cow dung vs Control	d__Bacteria	p__Acidobacteriota	c__Subgroup_5	o__Subgroup_5	f__Subgroup_5	g__Subgroup_5	-2.30281	0.619917	0.000203437	0.012505
33	Cow dung vs Control	d__Bacteria	p__Proteobacteria	c__Alphaproteobacteria	o__Holosporales	f__Holosporaceae	g__uncultured	-2.67048	0.722615	0.00021939	0.0126599
34	Cow dung vs Control	d__Bacteria	p__Methylomirabilota	c__Methylomirabilia	o__Rokubacteriales	f__Rokubacteriales	g__Rokubacteriales	-2.44098	0.660749	0.000220521	0.0126599
35	Cow dung vs Control	d__Bacteria	p__Proteobacteria	c__Gammaproteobacteria	o__Xanthomonadales	f__Xanthomonadaceae	g__Lysobacter	2.84849	0.772188	0.000225265	0.0126599
36	Cow dung vs Control	d__Bacteria	p__Bacteroidota	c__Bacteroidia	o__Chitinophagales	f__Chitinophagaceae	g__Chitinophaga	2.26965	0.62125	0.00025883	0.0140728
37	Cow dung vs Control	d__Bacteria	p__Planctomycetota	c__Planctomycetes	o__Pirellulales	f__Pirellulaceae	g__Rhodopirellula	1.5399	0.42217	0.000264715	0.0140728
38	Cow dung vs Control	d__Bacteria	p__Chloroflexi	c__KD4-96	o__KD4-96	f__KD4-96	g__KD4-96	-1.546	0.4277	0.000300709	0.0150762
40	Cow dung vs Control	d__Bacteria	p__Acidobacteriota	c__Vicinamibacteria	o__Vicinamibacterales	f__Vicinamibacteraceae	g__Vicinamibacteraceae	-2.57969	0.715848	0.000313737	0.0150762
41	Cow dung vs Control	d__Bacteria	p__Proteobacteria	c__Gammaproteobacteria	o__Xanthomonadales	f__Rhodanobacteraceae	g__Rhodanobacter	1.80933	0.502138	0.000314247	0.0150762
42	Cow dung vs Control	d__Bacteria	p__Bacteroidota	c__Bacteroidia	o__Chitinophagales	f__Chitinophagaceae	g__Terrimonas	-2.29849	0.639139	0.000322856	0.0151204
43	Cow dung vs Control	d__Bacteria	p__Planctomycetota	c__Phycisphaerae	o__Tepidisphaerales	f__WD2101_soil_group	g__WD2101_soil_group	-2.22998	0.625544	0.000364051	0.0161241
44	Cow dung vs Control	d__Bacteria	p__Proteobacteria	c__Gammaproteobacteria	o__Gammaproteobacteria_Incertae_Sedis	f__Unknown_Family	g__Acidibacter	-3.05631	0.857456	0.000364697	0.0161241
45	Cow dung vs Control	d__Bacteria	p__Fibrobacterota	c__Fibrobacteria	o__Fibrobacterales	f__Fibrobacterales	g__BBMC-4	-2.16452	0.607771	0.000368878	0.0161241
46	Cow dung vs Control	d__Bacteria	p__Bacteroidota	c__Bacteroidia	o__Sphingobacteriales	f__Sphingobacteriaceae		1.85085	0.524284	0.000415186	0.0177537
47	Cow dung vs Control	d__Bacteria	p__Latescibacterota	c__Latescibacterota	o__Latescibacterota	f__Latescibacterota	g__Latescibacterota	-1.79236	0.509508	0.000435117	0.0182101
48	Cow dung vs Control	d__Bacteria	p__Acidobacteriota	c__Acidobacteriae	o__Acidobacteriales	f__uncultured	g__uncultured	-2.2089	0.629751	0.000452203	0.0185309
49	Cow dung vs Control	d__Bacteria	p__Acidobacteriota	c__Vicinamibacteria	o__Vicinamibacterales	f__uncultured	g__uncultured	-2.42736	0.695826	0.000485806	0.0193436
50	Cow dung vs Control	d__Bacteria	p__Proteobacteria	c__Alphaproteobacteria	o__Rhizobiales	f__Rhizobiaceae		2.45541	0.705179	0.000497734	0.0193436
51	Cow dung vs Control	d__Bacteria	p__RCP2-54	c__RCP2-54	o__RCP2-54	f__RCP2-54	g__RCP2-54	-2.68192	0.77068	0.000501537	0.0193436
52	Cow dung vs Control	d__Bacteria	p__Proteobacteria	c__Gammaproteobacteria	o__Steroidobacterales	f__Steroidobacteraceae	g__Steroidobacter	1.85685	0.535196	0.000521469	0.0197256
53	Cow dung vs Control	d__Bacteria	p__Acidobacteriota	c__Vicinamibacteria	o__Vicinamibacterales	f__Vicinamibacteraceae	g__Vicinamibacteraceae	-2.4348	0.705402	0.000557177	0.0206786
54	Cow dung vs Control	d__Bacteria	p__Proteobacteria	c__Alphaproteobacteria	o__Rhizobiales	f__Hyphomicrobiaceae	g__Pedomicrobium	-1.99194	0.581966	0.000619842	0.0225783
55	Cow dung vs Control	d__Bacteria	p__Firmicutes	c__Clostridia	o__Clostridiales	f__Clostridiaceae	g__Clostridium_sensu_stricto_12	-1.94443	0.573057	0.000691111	0.0247167
56	Cow dung vs Control	d__Bacteria	p__Actinobacteriota	c__Actinobacteria	o__Corynebacteriales	f__Corynebacteriaceae	g__Corynebacterium	2.87172	0.84811	0.000709124	0.024908
57	Cow dung vs Control	d__Bacteria	p__Bacteroidota	c__Bacteroidia	o__Chitinophagales	f__Chitinophagaceae	g__Terrimonas	-1.98219	0.586958	0.000732662	0.0252833
58	Cow dung vs Control	d__Bacteria	p__Firmicutes	c__Bacilli	o__Bacillales	f__Bacillaceae	g__Bacillus	1.50943	0.454235	0.000890474	0.0301994
59	Cow dung vs Control	d__Bacteria	p__Bacteroidota	c__Bacteroidia	o__Sphingobacteriales	f__Sphingobacteriaceae	g__Mucilaginibacter	2.18757	0.659722	0.000913489	0.0304548
60	Cow dung vs Control	d__Bacteria	p__Proteobacteria	c__Gammaproteobacteria	o__Xanthomonadales	f__Rhodanobacteraceae	g__Rhodanobacter	1.74091	0.529295	0.00100506	0.0329491
61	Cow dung vs Control	d__Bacteria	p__Actinobacteriota	c__Actinobacteria	o__Micrococcales	f__Micrococcaceae	g__Glutamicibacter	2.53839	0.776802	0.00108408	0.0349572
62	Cow dung vs Control	d__Bacteria	p__Myxococcota	c__Polyangia	o__Polyangiales	f__Sandaracinaceae	g__uncultured	2.28581	0.701419	0.00111871	0.0354918
63	Cow dung vs Control	d__Bacteria	p__MBNT15	c__MBNT15	o__MBNT15	f__MBNT15	g__MBNT15	-2.15509	0.675214	0.00141431	0.0441578
64	Cow dung vs Control	d__Bacteria	p__Firmicutes	c__Clostridia	o__Clostridiales	f__Clostridiaceae	g__Clostridium_sensu_stricto_13	-2.15039	0.682303	0.00162345	0.0498957
65	Canola vs Control	d__Bacteria	p__Actinobacteriota	c__Actinobacteria	o__Micrococcales	f__Microbacteriaceae	g__Microbacterium	-7.24947	0.628677	0	0
66	Canola vs Control	d__Bacteria	p__Proteobacteria	c__Alphaproteobacteria	o__Rhizobiales	f__Rhizobiaceae	g__Allorhizobium-Neorhizobium-Pararhizobium-Rhizobium	-5.5296	0.595223	0	0
67	Canola vs Control	d__Bacteria	p__Proteobacteria	c__Gammaproteobacteria	o__Xanthomonadales	f__Xanthomonadaceae		3.30571	0.386625	0	0
68	Canola vs Control	d__Bacteria	p__Proteobacteria	c__Alphaproteobacteria	o__Rhizobiales	f__Rhizobiaceae		-6.83611	0.683908	0	0
69	Canola vs Control	d__Bacteria	p__Proteobacteria	c__Alphaproteobacteria	o__Sphingomonadales	f__Sphingomonadaceae	g__Sphingomonas	3.76966	0.391284	0	0
70	Canola vs Control	d__Bacteria	p__Proteobacteria	c__Gammaproteobacteria	o__Xanthomonadales	f__Xanthomonadaceae	g__Pseudoxanthomonas	-7.95188	0.783388	0	0
71	Canola vs Control	d__Bacteria	p__Actinobacteriota	c__Actinobacteria	o__Micrococcales	f__Microbacteriaceae	g__Microbacterium	-6.3275	0.675805	0	0
72	Canola vs Control	d__Bacteria	p__Myxococcota	c__Myxococcia	o__Myxococcales	f__Myxococcaceae		-7.57213	0.737323	0	0
73	Canola vs Control	d__Bacteria	p__Acidobacteriota	c__Vicinamibacteria	o__Vicinamibacterales	f__Vicinamibacteraceae	g__Vicinamibacteraceae	3.26402	0.35994	0	0
74	Canola vs Control	d__Bacteria	p__Acidobacteriota	c__Acidobacteriae	o__Acidobacteriales	f__uncultured	g__uncultured	3.09166	0.365583	0	0
75	Canola vs Control	d__Bacteria	p__Bacteroidota	c__Bacteroidia	o__Chitinophagales	f__Chitinophagaceae	g__Chitinophaga	-7.86747	0.880186	0	0
76	Canola vs Control	d__Bacteria	p__Actinobacteriota	c__Actinobacteria	o__Micrococcales	f__Microbacteriaceae	g__Microbacterium	-6.81482	0.709132	0	0
77	Canola vs Control	d__Bacteria	p__Bacteroidota	c__Bacteroidia	o__Flavobacteriales	f__Crocinitomicaceae	g__Fluviicola	-6.07376	0.669684	0	0
78	Canola vs Control	d__Bacteria	p__Bacteroidota	c__Bacteroidia	o__Chitinophagales	f__Chitinophagaceae	g__Chitinophaga	-5.6303	0.665503	0	0
79	Canola vs Control	d__Bacteria	p__Proteobacteria	c__Alphaproteobacteria	o__Sphingomonadales	f__Sphingomonadaceae	g__Sphingomonas	4.01013	0.370251	0	0
80	Canola vs Control	d__Bacteria	p__Bacteroidota	c__Bacteroidia	o__Sphingobacteriales	f__Sphingobacteriaceae	g__Pedobacter	-6.67365	0.65289	0	0
81	Canola vs Control	d__Bacteria	p__Acidobacteriota	c__Acidobacteriae	o__Acidobacteriales	f__uncultured	g__uncultured	3.48868	0.374916	0	0
82	Canola vs Control	d__Bacteria	p__Proteobacteria	c__Alphaproteobacteria	o__Rhizobiales	f__Xanthobacteraceae	g__Pseudolabrys	3.91517	0.363929	0	0
83	Canola vs Control	d__Bacteria	p__Proteobacteria	c__Alphaproteobacteria	o__Sphingomonadales	f__Sphingomonadaceae	g__Sphingomonas	3.68901	0.445578	2.22045e-16	1.92069e-14
84	Canola vs Control	d__Bacteria	p__Proteobacteria	c__Gammaproteobacteria	o__Burkholderiales	f__Nitrosomonadaceae	g__mle1-7	2.97032	0.359465	2.22045e-16	1.92069e-14
85	Canola vs Control	d__Bacteria	p__Chloroflexi	c__Anaerolineae	o__Anaerolineales	f__Anaerolineaceae	g__UTCFX1	3.05224	0.375407	4.44089e-16	3.65845e-14
86	Canola vs Control	d__Bacteria	p__RCP2-54	c__RCP2-54	o__RCP2-54	f__RCP2-54	g__RCP2-54	3.17043	0.39365	8.88178e-16	6.98431e-14
87	Canola vs Control	d__Bacteria	p__Acidobacteriota	c__Acidobacteriae	o__Acidobacteriales	f__uncultured	g__uncultured	2.78982	0.347597	1.11022e-15	8.35081e-14
88	Canola vs Control	d__Bacteria	p__Proteobacteria	c__Alphaproteobacteria	o__Caulobacterales	f__Caulobacteraceae		-7.28767	0.930215	4.66294e-15	3.3612e-13
89	Canola vs Control	d__Bacteria	p__Bacteroidota	c__Bacteroidia	o__Chitinophagales	f__Chitinophagaceae		3.02664	0.396868	2.42029e-14	1.67484e-12
90	Canola vs Control	d__Bacteria	p__Nitrospirota	c__Nitrospiria	o__Nitrospirales	f__Nitrospiraceae	g__Nitrospira	2.73372	0.359176	2.70894e-14	1.73573e-12
91	Canola vs Control	d__Bacteria	p__Verrucomicrobiota	c__Verrucomicrobiae	o__Chthoniobacterales	f__Chthoniobacteraceae	g__Chthoniobacter	-6.08274	0.799135	2.70894e-14	1.73573e-12
92	Canola vs Control	d__Bacteria	p__Acidobacteriota	c__Vicinamibacteria	o__Vicinamibacterales	f__Vicinamibacteraceae	g__Vicinamibacteraceae	3.15378	0.423453	9.4813e-14	5.81504e-12
93	Canola vs Control	d__Bacteria	p__Proteobacteria	c__Gammaproteobacteria	o__Xanthomonadales	f__Rhodanobacteraceae	g__Dyella	-7.39023	0.992729	9.74776e-14	5.81504e-12
94	Canola vs Control	d__Bacteria	p__Proteobacteria	c__Alphaproteobacteria	o__Caulobacterales	f__Caulobacteraceae	g__Caulobacter	-6.77536	0.919957	1.77414e-13	1.02309e-11
95	Canola vs Control	d__Bacteria	p__Proteobacteria	c__Gammaproteobacteria	o__Steroidobacterales	f__Steroidobacteraceae	g__Steroidobacter	2.90994	0.396278	2.085e-13	1.16356e-11
96	Canola vs Control	d__Bacteria	p__Acidobacteriota	c__Blastocatellia	o__Pyrinomonadales	f__Pyrinomonadaceae	g__RB41	2.55384	0.352924	4.61187e-13	2.49329e-11
97	Canola vs Control	d__Bacteria	p__Verrucomicrobiota	c__Verrucomicrobiae	o__Pedosphaerales	f__Pedosphaeraceae	g__ADurb.Bin063-1	2.55332	0.360992	1.51568e-12	7.94582e-11
98	Canola vs Control	d__Bacteria	p__Acidobacteriota	c__Vicinamibacteria	o__Vicinamibacterales	f__Vicinamibacteraceae	g__Vicinamibacteraceae	2.81806	0.411947	7.87259e-12	4.00576e-10
99	Canola vs Control	d__Bacteria	p__Chloroflexi	c__Anaerolineae	o__Anaerolineae	f__Anaerolineae	g__Anaerolineae	2.45613	0.360525	9.58189e-12	4.73619e-10
100	Canola vs Control	d__Bacteria	p__Proteobacteria	c__Alphaproteobacteria	o__Sphingomonadales	f__Sphingomonadaceae	g__Sphingomonas	3.03686	0.446377	1.02216e-11	4.91205e-10
101	Canola vs Control	d__Bacteria	p__Verrucomicrobiota	c__Verrucomicrobiae	o__Chthoniobacterales	f__Chthoniobacteraceae	g__Candidatus_Udaeobacter	3.16398	0.469513	1.59621e-11	7.46337e-10
102	Canola vs Control	d__Bacteria	p__Proteobacteria	c__Alphaproteobacteria	o__Rhizobiales	f__Methyloligellaceae	g__uncultured	2.88159	0.427923	1.65177e-11	7.51989e-10
103	Canola vs Control	d__Bacteria	p__Actinobacteriota	c__Thermoleophilia	o__Gaiellales	f__uncultured	g__uncultured	2.66317	0.399557	2.641e-11	1.17152e-09
104	Canola vs Control	d__Bacteria	p__Verrucomicrobiota	c__Verrucomicrobiae	o__Chthoniobacterales	f__Chthoniobacteraceae	g__Candidatus_Udaeobacter	2.77553	0.423967	5.88767e-11	2.54642e-09
105	Canola vs Control	d__Bacteria	p__Proteobacteria	c__Gammaproteobacteria	o__Burkholderiales	f__Alcaligenaceae	g__Achromobacter	-6.15073	0.965649	1.89607e-10	8.00047e-09
106	Canola vs Control	d__Bacteria	p__Proteobacteria	c__Gammaproteobacteria	o__Xanthomonadales	f__Xanthomonadaceae	g__Arenimonas	2.69482	0.423759	2.02632e-10	8.3465e-09
107	Canola vs Control	d__Bacteria	p__Acidobacteriota	c__Acidobacteriae	o__Acidobacteriales	f__Koribacteraceae	g__Candidatus_Koribacter	2.26751	0.358312	2.47875e-10	9.97266e-09
108	Canola vs Control	d__Bacteria	p__Proteobacteria	c__Gammaproteobacteria	o__Burkholderiales	f__Nitrosomonadaceae	g__mle1-7	2.16874	0.346724	3.97675e-10	1.56358e-08
109	Canola vs Control	d__Bacteria	p__Proteobacteria	c__Alphaproteobacteria	o__Rhizobiales	f__Methyloligellaceae	g__uncultured	2.5968	0.422628	8.0268e-10	3.08586e-08
110	Canola vs Control	d__Bacteria	p__Acidobacteriota	c__Acidobacteriae	o__Bryobacterales	f__Bryobacteraceae	g__Bryobacter	2.56295	0.420064	1.05194e-09	3.95622e-08
111	Canola vs Control	d__Bacteria	p__Acidobacteriota	c__Acidobacteriae	o__Acidobacteriales	f__uncultured	g__uncultured	2.70832	0.445178	1.17459e-09	4.32349e-08
112	Canola vs Control	d__Bacteria	p__Proteobacteria	c__Gammaproteobacteria	o__Xanthomonadales	f__Rhodanobacteraceae	g__Rhodanobacter	2.94987	0.486715	1.35465e-09	4.88237e-08
113	Canola vs Control	d__Bacteria	p__Actinobacteriota	c__Thermoleophilia	o__Gaiellales	f__uncultured	g__uncultured	2.67819	0.443048	1.49487e-09	5.27782e-08
114	Canola vs Control	d__Bacteria	p__Planctomycetota	c__Planctomycetes	o__Gemmatales	f__Gemmataceae	g__Gemmata	2.5703	0.425638	1.5537e-09	5.3758e-08
115	Canola vs Control	d__Bacteria	p__Proteobacteria	c__Gammaproteobacteria	o__Xanthomonadales	f__Rhodanobacteraceae	g__Dyella	-6.66508	1.11336	2.14459e-09	7.27479e-08
116	Canola vs Control	d__Bacteria	p__Chloroflexi	c__Anaerolineae	o__Anaerolineales	f__Anaerolineaceae	g__Anaerolinea	2.38479	0.405341	4.01871e-09	1.33699e-07
117	Canola vs Control	d__Bacteria	p__Acidobacteriota	c__Acidobacteriae	o__Acidobacteriales	f__uncultured	g__uncultured	2.53351	0.432563	4.71396e-09	1.53871e-07
118	Canola vs Control	d__Bacteria	p__Bacteroidota	c__Bacteroidia	o__Chitinophagales	f__Chitinophagaceae		2.68141	0.463087	7.02583e-09	2.25087e-07
119	Canola vs Control	d__Bacteria	p__Gemmatimonadota	c__Gemmatimonadetes	o__Gemmatimonadales	f__Gemmatimonadaceae		2.5255	0.44209	1.11241e-08	3.49905e-07
120	Canola vs Control	d__Bacteria	p__Proteobacteria	c__Alphaproteobacteria	o__Sphingomonadales	f__Sphingomonadaceae	g__Sphingomonas	2.38269	0.419288	1.32572e-08	4.09553e-07
121	Canola vs Control	d__Bacteria	p__Nitrospirota	c__Nitrospiria	o__Nitrospirales	f__Nitrospiraceae	g__Nitrospira	2.75244	0.492527	2.2917e-08	6.94277e-07
122	Canola vs Control	d__Bacteria	p__Proteobacteria	c__Gammaproteobacteria	o__Burkholderiales	f__Nitrosomonadaceae	g__IS-44	2.46511	0.441325	2.32763e-08	6.94277e-07
123	Canola vs Control	d__Bacteria	p__Acidobacteriota	c__Acidobacteriae	o__Acidobacteriales	f__uncultured	g__uncultured	3.8479	0.691111	2.58112e-08	7.56838e-07
124	Canola vs Control	d__Bacteria	p__Chloroflexi	c__TK10	o__TK10	f__TK10	g__TK10	2.51377	0.453309	2.93321e-08	8.45742e-07
125	Canola vs Control	d__Bacteria	p__Actinobacteriota	c__Actinobacteria	o__Streptomycetales	f__Streptomycetaceae	g__Kitasatospora	-7.37977	1.33219	3.03206e-08	8.59912e-07
126	Canola vs Control	d__Bacteria	p__Acidobacteriota	c__Acidobacteriae	o__Acidobacteriales	f__uncultured	g__uncultured	2.64321	0.483776	4.66297e-08	1.30112e-06
127	Canola vs Control	d__Bacteria	p__Chloroflexi	c__Ktedonobacteria	o__C0119	f__C0119	g__C0119	2.03602	0.373625	5.0553e-08	1.3882e-06
128	Canola vs Control	d__Bacteria	p__Chloroflexi	c__Anaerolineae	o__RBG-13-54-9	f__RBG-13-54-9	g__RBG-13-54-9	1.97309	0.387844	3.63129e-07	9.81583e-06
129	Canola vs Control	d__Bacteria	p__Firmicutes	c__Clostridia	o__Clostridiales	f__Clostridiaceae	g__Clostridium_sensu_stricto_10	3.1886	0.635197	5.17078e-07	1.37622e-05
130	Canola vs Control	d__Bacteria	p__Firmicutes	c__Clostridia	o__Clostridiales	f__Clostridiaceae	g__Clostridium_sensu_stricto_1	3.89283	0.79238	8.97721e-07	2.35312e-05
131	Canola vs Control	d__Bacteria	p__Chloroflexi	c__KD4-96	o__KD4-96	f__KD4-96	g__KD4-96	2.08995	0.426682	9.67489e-07	2.49814e-05
132	Canola vs Control	d__Bacteria	p__Planctomycetota	c__Planctomycetes	o__Isosphaerales	f__Isosphaeraceae	g__Singulisphaera	-4.55107	0.945996	1.50267e-06	3.82296e-05
133	Canola vs Control	d__Bacteria	p__Proteobacteria	c__Gammaproteobacteria	o__CCD24	f__CCD24	g__CCD24	2.05499	0.429242	1.68892e-06	4.23454e-05
134	Canola vs Control	d__Bacteria	p__Firmicutes	c__Clostridia	o__Clostridiales	f__Clostridiaceae		3.52706	0.737728	1.74442e-06	4.31122e-05
135	Canola vs Control	d__Bacteria	p__Chloroflexi	c__Ktedonobacteria	o__Ktedonobacterales	f__JG30-KF-AS9	g__JG30-KF-AS9	1.94757	0.41084	2.13251e-06	5.19613e-05
136	Canola vs Control	d__Bacteria	p__Proteobacteria	c__Alphaproteobacteria	o__Rhizobiales	f__Devosiaceae	g__Devosia	-3.74586	0.796615	2.57342e-06	6.18335e-05
137	Canola vs Control	d__Bacteria	p__Chloroflexi	c__Anaerolineae				2.12332	0.454699	3.01609e-06	7.14771e-05
138	Canola vs Control	d__Bacteria	p__Bacteroidota	c__Bacteroidia	o__Chitinophagales	f__Chitinophagaceae	g__Flavitalea	1.91149	0.41078	3.26624e-06	7.60959e-05
139	Canola vs Control	d__Bacteria	p__Actinobacteriota	c__Actinobacteria	o__Micrococcales	f__Microbacteriaceae	g__Microbacterium	-6.46279	1.38947	3.29895e-06	7.60959e-05
140	Canola vs Control	d__Bacteria	p__Actinobacteriota	c__Thermoleophilia	o__Gaiellales	f__Gaiellaceae	g__Gaiella	1.89456	0.41526	5.05816e-06	0.00011514
141	Canola vs Control	d__Bacteria	p__Proteobacteria	c__Gammaproteobacteria	o__Xanthomonadales	f__Xanthomonadaceae	g__Pseudoxanthomonas	-3.95348	0.880239	7.0765e-06	0.000158992
142	Canola vs Control	d__Bacteria	p__Actinobacteriota	c__Actinobacteria	o__Micrococcales	f__Promicromonosporaceae	g__Isoptericola	-3.99916	0.894112	7.72111e-06	0.00017125
143	Canola vs Control	d__Bacteria	p__Firmicutes	c__Bacilli	o__Bacillales	f__Bacillaceae	g__Bacillus	1.72175	0.386584	8.43782e-06	0.000184778
144	Canola vs Control	d__Bacteria	p__Proteobacteria	c__Alphaproteobacteria	o__Sphingomonadales	f__Sphingomonadaceae	g__Sphingomonas	2.32858	0.525651	9.42798e-06	0.00020388
145	Canola vs Control	d__Bacteria	p__Bacteroidota	c__Bacteroidia	o__Cytophagales	f__Spirosomaceae	g__Dyadobacter	-3.37479	0.774926	1.33077e-05	0.000284227
146	Canola vs Control	d__Bacteria	p__Chloroflexi	c__Ktedonobacteria	o__C0119	f__C0119	g__C0119	1.80256	0.416835	1.5294e-05	0.000322667
147	Canola vs Control	d__Bacteria	p__Actinobacteriota	c__Actinobacteria	o__Micrococcales	f__Microbacteriaceae	g__Microbacterium	-4.66071	1.07866	1.55439e-05	0.000323987
148	Canola vs Control	d__Bacteria	p__Proteobacteria	c__Gammaproteobacteria	o__Burkholderiales	f__TRA3-20	g__TRA3-20	2.87568	0.669097	1.72463e-05	0.000355192
149	Canola vs Control	d__Bacteria	p__Proteobacteria	c__Gammaproteobacteria	o__Burkholderiales	f__Comamonadaceae		2.17254	0.514272	2.39477e-05	0.000487407
150	Canola vs Control	d__Bacteria	p__Bacteroidota	c__Bacteroidia	o__Sphingobacteriales	f__Sphingobacteriaceae	g__Pedobacter	-3.93304	0.992028	7.35045e-05	0.00147864
151	Canola vs Control	d__Bacteria	p__Latescibacterota	c__Latescibacterota	o__Latescibacterota	f__Latescibacterota	g__Latescibacterota	1.6392	0.415076	7.84281e-05	0.00155955
152	Canola vs Control	d__Bacteria	p__Acidobacteriota	c__Blastocatellia	o__Pyrinomonadales	f__Pyrinomonadaceae	g__RB41	1.83537	0.46683	8.43962e-05	0.00165915
153	Canola vs Control	d__Bacteria	p__Proteobacteria	c__Gammaproteobacteria	o__Xanthomonadales	f__Rhodanobacteraceae	g__Rhodanobacter	-2.46093	0.628425	9.00175e-05	0.00174978
154	Canola vs Control	d__Bacteria	p__Actinobacteriota	c__Actinobacteria	o__Corynebacteriales	f__Nocardiaceae	g__Rhodococcus	-4.56314	1.17264	9.96952e-05	0.00191636
155	Canola vs Control	d__Bacteria	p__Proteobacteria	c__Gammaproteobacteria	o__Pseudomonadales	f__Pseudomonadaceae	g__Pseudomonas	2.64566	0.682065	0.000104931	0.00199485
156	Canola vs Control	d__Bacteria	p__Proteobacteria	c__Gammaproteobacteria	o__Pseudomonadales	f__Pseudomonadaceae	g__Pseudomonas	2.83549	0.740599	0.000128851	0.00242296
157	Canola vs Control	d__Bacteria	p__Latescibacterota	c__Latescibacterota	o__Latescibacterota	f__Latescibacterota	g__Latescibacterota	1.44402	0.391023	0.000221681	0.00412374
158	Canola vs Control	d__Bacteria	p__Proteobacteria	c__Gammaproteobacteria	o__Burkholderiales	f__Oxalobacteraceae	g__Massilia	-4.86759	1.35816	0.000338442	0.00622877
159	Canola vs Control	d__Bacteria	p__Firmicutes	c__Bacilli	o__Bacillales	f__Bacillaceae	g__Bacillus	2.44722	0.689378	0.000385389	0.00701813
160	Canola vs Control	d__Bacteria	p__Bacteroidota	c__Bacteroidia	o__Cytophagales	f__Cytophagaceae	g__Sporocytophaga	1.96768	0.560019	0.000442101	0.00796703
161	Canola vs Control	d__Bacteria	p__Actinobacteriota	c__Actinobacteria	o__Corynebacteriales	f__Mycobacteriaceae	g__Mycobacterium	-4.59367	1.33582	0.000584198	0.0104192
162	Canola vs Control	d__Bacteria	p__Myxococcota	c__Polyangia	o__Polyangiales	f__Sandaracinaceae	g__uncultured	-3.44695	1.01502	0.000683896	0.0120729
163	Canola vs Control	d__Bacteria	p__Proteobacteria	c__Gammaproteobacteria	o__Xanthomonadales	f__Xanthomonadaceae	g__Luteimonas	-4.46986	1.32086	0.000714247	0.0124489
164	Canola vs Control	d__Bacteria	p__Actinobacteriota	c__Thermoleophilia	o__Solirubrobacterales	f__67-14	g__67-14	1.33438	0.394552	0.000719591	0.0124489
165	Canola vs Control	d__Bacteria	p__Planctomycetota	c__Planctomycetes	o__Isosphaerales	f__Isosphaeraceae	g__Singulisphaera	-4.40241	1.31764	0.000834393	0.0142406
166	Canola vs Control	d__Bacteria	p__Verrucomicrobiota	c__Verrucomicrobiae	o__Chthoniobacterales	f__Chthoniobacteraceae	g__Chthoniobacter	-3.60548	1.07968	0.000839622	0.0142406
167	Canola vs Control	d__Bacteria	p__Bacteroidota	c__Bacteroidia	o__Chitinophagales	f__Chitinophagaceae	g__Pseudoflavitalea	-3.44912	1.03452	0.000855924	0.0143762
168	Canola vs Control	d__Bacteria	p__Actinobacteriota	c__Actinobacteria	o__Streptosporangiales	f__Streptosporangiaceae	g__Streptosporangium	-4.16135	1.25343	0.000900258	0.0149755
169	Canola vs Control	d__Bacteria	p__Bacteroidota	c__Bacteroidia	o__Chitinophagales	f__Chitinophagaceae	g__Pseudoflavitalea	-3.36252	1.02016	0.000980465	0.0161543
170	Canola vs Control	d__Bacteria	p__Proteobacteria	c__Gammaproteobacteria	o__Enterobacterales	f__Enterobacteriaceae		3.06899	0.934244	0.00101983	0.0166332
171	Canola vs Control	d__Bacteria	p__Actinobacteriota	c__Actinobacteria	o__Corynebacteriales	f__Nocardiaceae	g__Nocardia	-3.54083	1.07923	0.00103479	0.0166332
172	Canola vs Control	d__Bacteria	p__Actinobacteriota	c__Actinobacteria	o__Micrococcales	f__Microbacteriaceae	g__Agromyces	-3.80865	1.16163	0.00104281	0.0166332
173	Canola vs Control	d__Bacteria	p__Bacteroidota	c__Bacteroidia	o__Chitinophagales	f__Chitinophagaceae		-3.07323	0.937728	0.00104799	0.0166332
174	Canola vs Control	d__Bacteria	p__Proteobacteria	c__Gammaproteobacteria	o__Xanthomonadales	f__Rhodanobacteraceae	g__Rhodanobacter	-2.96208	0.905019	0.00106432	0.0167388
175	Canola vs Control	d__Bacteria	p__Bacteroidota	c__Bacteroidia	o__Chitinophagales	f__Chitinophagaceae	g__Terrimonas	-3.12194	0.955781	0.00108935	0.0169782
176	Canola vs Control	d__Bacteria	p__Actinobacteriota	c__Actinobacteria	o__Streptosporangiales	f__Streptosporangiaceae	g__Streptosporangium	-4.37315	1.35252	0.00122355	0.0188994
177	Canola vs Control	d__Bacteria	p__Actinobacteriota	c__Actinobacteria	o__Corynebacteriales	f__Nocardiaceae	g__Nocardia	-2.72986	0.845857	0.00124951	0.0191297
178	Canola vs Control	d__Bacteria	p__Actinobacteriota	c__Actinobacteria	o__Propionibacteriales	f__Nocardioidaceae	g__Nocardioides	-2.59231	0.807177	0.00132008	0.0200327
179	Canola vs Control	d__Bacteria	p__Bacteroidota	c__Bacteroidia	o__Cytophagales	f__Spirosomaceae	g__Dyadobacter	-2.93776	0.920139	0.00140933	0.0212013
180	Canola vs Control	d__Bacteria	p__Proteobacteria	c__Gammaproteobacteria	o__Legionellales	f__Legionellaceae	g__Legionella	-3.20282	1.00579	0.00145058	0.0216336
181	Canola vs Control	d__Bacteria	p__Bacteroidota	c__Bacteroidia	o__Chitinophagales	f__Chitinophagaceae	g__Chitinophaga	-2.75058	0.87019	0.00157282	0.0232563
182	Canola vs Control	d__Bacteria	p__Chloroflexi	c__KD4-96	o__KD4-96	f__KD4-96	g__KD4-96	1.47719	0.470034	0.00167385	0.0245403
183	Canola vs Control	d__Bacteria	p__Proteobacteria	c__Gammaproteobacteria	o__Xanthomonadales	f__Rhodanobacteraceae	g__Dyella	-4.46352	1.42216	0.00169784	0.0246829
184	Canola vs Control	d__Bacteria	p__Proteobacteria	c__Gammaproteobacteria	o__Xanthomonadales	f__Xanthomonadaceae	g__Stenotrophomonas	2.66599	0.861352	0.0019673	0.0283619
185	Canola vs Control	d__Bacteria	p__Proteobacteria	c__Gammaproteobacteria	o__Xanthomonadales	f__Rhodanobacteraceae	g__Rhodanobacter	-2.77474	0.906705	0.00221154	0.0316195
186	Canola vs Control	d__Bacteria	p__Actinobacteriota	c__Actinobacteria	o__Micrococcales	f__Cellulomonadaceae	g__Oerskovia	-3.57916	1.17888	0.00239679	0.0339873
187	Canola vs Control	d__Bacteria	p__Acidobacteriota	c__Acidobacteriae	o__Bryobacterales	f__Bryobacteraceae	g__Bryobacter	-2.75449	0.908816	0.0024386	0.0341273
188	Canola vs Control	d__Bacteria	p__Proteobacteria	c__Gammaproteobacteria	o__Enterobacterales	f__Enterobacteriaceae		4.15495	1.3713	0.00244612	0.0341273
189	Canola vs Control	d__Bacteria	p__Firmicutes	c__Bacilli	o__Bacillales	f__Bacillaceae	g__Bacillus	-1.98685	0.659146	0.00257595	0.0356511
190	Canola vs Control	d__Bacteria	p__Firmicutes	c__Clostridia	o__Clostridia	f__Hungateiclostridiaceae		2.67414	0.889447	0.00264255	0.0362826
191	Canola vs Control	d__Bacteria	p__Actinobacteriota	c__Actinobacteria	o__Corynebacteriales	f__Nocardiaceae	g__Rhodococcus	-3.22697	1.075	0.00268367	0.0365571
192	Canola vs Control	d__Bacteria	p__Firmicutes	c__Bacilli	o__Bacillales	f__Bacillaceae	g__Bacillus	2.46189	0.823169	0.00278293	0.0376131
193	Canola vs Control	d__Bacteria	p__Chloroflexi	c__KD4-96	o__KD4-96	f__KD4-96	g__KD4-96	2.3359	0.792339	0.0031973	0.0428786
194	Canola vs Control	d__Bacteria	p__Bacteroidota	c__Bacteroidia	o__Chitinophagales	f__Chitinophagaceae	g__Chitinophaga	-2.24565	0.763685	0.00327633	0.0435112
195	Canola vs Control	d__Bacteria	p__Actinobacteriota	c__Actinobacteria	o__Corynebacteriales	f__Nocardiaceae	g__Nocardia	-2.84257	0.967253	0.00329478	0.0435112
196	Canola vs Control	d__Bacteria	p__Bacteroidota	c__Bacteroidia	o__Chitinophagales	f__Chitinophagaceae	g__Niastella	-3.4818	1.19155	0.00347695	0.0455692
197	Canola vs Control	d__Bacteria	p__Actinobacteriota	c__Actinobacteria	o__Streptomycetales	f__Streptomycetaceae		-5.20644	1.79808	0.00378494	0.0492327
198	Canola vs Cow dung	d__Bacteria	p__Firmicutes	c__Clostridia	o__Peptostreptococcales-Tissierellales	f__Peptostreptococcaceae		2.86621	0.327434	0	0
199	Canola vs Cow dung	d__Bacteria	p__Firmicutes	c__Bacilli	o__Erysipelotrichales	f__Erysipelotrichaceae	g__Turicibacter	4.06062	0.341438	0	0
200	Canola vs Cow dung	d__Bacteria	p__Firmicutes	c__Clostridia	o__Clostridiales	f__Clostridiaceae	g__Clostridium_sensu_stricto_1	3.55281	0.394152	0	0
201	Canola vs Cow dung	d__Bacteria	p__Proteobacteria	c__Alphaproteobacteria	o__Rhizobiales	f__Rhizobiaceae	g__Allorhizobium-Neorhizobium-Pararhizobium-Rhizobium	-4.72415	0.502339	0	0
202	Canola vs Cow dung	d__Bacteria	p__Proteobacteria	c__Gammaproteobacteria	o__Xanthomonadales	f__Xanthomonadaceae		4.1867	0.318371	0	0
203	Canola vs Cow dung	d__Bacteria	p__Firmicutes	c__Bacilli	o__Erysipelotrichales	f__Erysipelotrichaceae	g__Turicibacter	4.28548	0.33579	0	0
204	Canola vs Cow dung	d__Bacteria	p__Actinobacteriota	c__Actinobacteria	o__Micrococcales	f__Intrasporangiaceae		3.54659	0.394696	0	0
205	Canola vs Cow dung	d__Bacteria	p__Firmicutes	c__Clostridia	o__Peptostreptococcales-Tissierellales	f__Peptostreptococcaceae	g__Romboutsia	3.9365	0.297424	0	0
206	Canola vs Cow dung	d__Bacteria	p__Proteobacteria	c__Alphaproteobacteria	o__Rhizobiales	f__Rhizobiaceae		-5.61678	0.569632	0	0
207	Canola vs Cow dung	d__Bacteria	p__Actinobacteriota	c__Actinobacteria	o__Micrococcales	f__Microbacteriaceae	g__Microbacterium	-5.18878	0.56202	0	0
208	Canola vs Cow dung	d__Bacteria	p__Myxococcota	c__Myxococcia	o__Myxococcales	f__Myxococcaceae		-6.23907	0.616343	0	0
209	Canola vs Cow dung	d__Bacteria	p__Actinobacteriota	c__Actinobacteria	o__Propionibacteriales	f__Nocardioidaceae		3.88402	0.347406	0	0
210	Canola vs Cow dung	d__Bacteria	p__Bacteroidota	c__Bacteroidia	o__Chitinophagales	f__Chitinophagaceae	g__Chitinophaga	-6.49176	0.740016	0	0
211	Canola vs Cow dung	d__Bacteria	p__Actinobacteriota	c__Actinobacteria	o__Micrococcales	f__Microbacteriaceae	g__Microbacterium	-5.60116	0.590896	0	0
212	Canola vs Cow dung	d__Bacteria	p__Proteobacteria	c__Alphaproteobacteria	o__Rhizobiales	f__Xanthobacteraceae	g__Pseudolabrys	3.75645	0.335971	0	0
213	Canola vs Cow dung	d__Bacteria	p__Firmicutes	c__Bacilli	o__Erysipelotrichales	f__Erysipelotrichaceae	g__Turicibacter	4.54396	0.354506	0	0
214	Canola vs Cow dung	d__Bacteria	p__Firmicutes	c__Bacilli	o__Bacillales	f__Bacillaceae	g__Bacillus	3.49329	0.425579	2.22045e-16	1.98926e-14
215	Canola vs Cow dung	d__Bacteria	p__Proteobacteria	c__Alphaproteobacteria	o__Sphingomonadales	f__Sphingomonadaceae	g__Sphingomonas	3.11119	0.390493	1.55431e-15	1.31512e-13
216	Canola vs Cow dung	d__Bacteria	p__Firmicutes	c__Bacilli	o__Bacillales	f__Bacillaceae	g__Bacillus	2.78878	0.355016	3.9968e-15	3.20375e-13
217	Canola vs Cow dung	d__Bacteria	p__Proteobacteria	c__Alphaproteobacteria	o__Caulobacterales	f__Caulobacteraceae		-6.01159	0.780752	1.35447e-14	1.03143e-12
218	Canola vs Cow dung	d__Bacteria	p__Proteobacteria	c__Alphaproteobacteria	o__Sphingomonadales	f__Sphingomonadaceae	g__Sphingomonas	3.18964	0.415932	1.73195e-14	1.25607e-12
219	Canola vs Cow dung	d__Bacteria	p__Proteobacteria	c__Alphaproteobacteria	o__Sphingomonadales	f__Sphingomonadaceae	g__Sphingomonas	3.28775	0.431268	2.4647e-14	1.70624e-12
220	Canola vs Cow dung	d__Bacteria	p__Proteobacteria	c__Gammaproteobacteria	o__Xanthomonadales	f__Rhodanobacteraceae	g__Dyella	-6.23072	0.829173	5.72875e-14	3.74809e-12
221	Canola vs Cow dung	d__Bacteria	p__Proteobacteria	c__Gammaproteobacteria	o__Xanthomonadales	f__Rhodanobacteraceae	g__Dyella	-6.03071	0.803001	5.90639e-14	3.74809e-12
222	Canola vs Cow dung	d__Bacteria	p__Verrucomicrobiota	c__Verrucomicrobiae	o__Chthoniobacterales	f__Chthoniobacteraceae	g__Chthoniobacter	-4.98622	0.668511	8.74856e-14	5.32962e-12
223	Canola vs Cow dung	d__Bacteria	p__Firmicutes	c__Clostridia	o__Peptostreptococcales-Tissierellales	f__Peptostreptococcaceae	g__Paeniclostridium	3.21022	0.431662	1.03029e-13	6.0351e-12
224	Canola vs Cow dung	d__Bacteria	p__Acidobacteriota	c__Acidobacteriae	o__Acidobacteriales	f__uncultured	g__uncultured	2.55013	0.375866	1.16338e-11	6.56233e-10
225	Canola vs Cow dung	d__Bacteria	p__Firmicutes	c__Clostridia	o__Clostridiales	f__Clostridiaceae	g__Clostridium_sensu_stricto_1	-2.72873	0.406871	1.99201e-11	1.08351e-09
226	Canola vs Cow dung	d__Bacteria	p__Firmicutes	c__Clostridia	o__Peptostreptococcales-Tissierellales	f__Peptostreptococcaceae		2.62314	0.404425	8.80984e-11	4.62669e-09
227	Canola vs Cow dung	d__Bacteria	p__Firmicutes	c__Bacilli	o__Bacillales	f__Bacillaceae	g__Bacillus	2.48839	0.434013	9.84146e-09	4.99618e-07
228	Canola vs Cow dung	d__Bacteria	p__Proteobacteria	c__Gammaproteobacteria	o__Xanthomonadales	f__Xanthomonadaceae	g__Pseudoxanthomonas	-5.91579	1.05478	2.04e-08	1.00223e-06
229	Canola vs Cow dung	d__Bacteria	p__Firmicutes	c__Bacilli	o__Bacillales	f__Bacillaceae	g__Bacillus	4.46215	0.832045	8.19088e-08	3.89835e-06
230	Canola vs Cow dung	d__Bacteria	p__Chloroflexi	c__Ktedonobacteria	o__C0119	f__C0119	g__C0119	1.73373	0.333921	2.08007e-07	9.59983e-06
231	Canola vs Cow dung	d__Bacteria	p__Actinobacteriota	c__Actinobacteria	o__Streptomycetales	f__Streptomycetaceae	g__Kitasatospora	-6.16939	1.22008	4.26967e-07	1.91256e-05
232	Canola vs Cow dung	d__Bacteria	p__Acidobacteriota	c__Acidobacteriae	o__Acidobacteriales	f__uncultured	g__uncultured	2.96677	0.619591	1.6822e-06	7.31995e-05
233	Canola vs Cow dung	d__Bacteria	p__Actinobacteriota	c__Actinobacteria	o__Micrococcales	f__Microbacteriaceae	g__Microbacterium	-3.90228	0.873095	7.84078e-06	0.000331709
234	Canola vs Cow dung	d__Bacteria	p__Chloroflexi	c__OLB14	o__OLB14	f__OLB14	g__OLB14	1.58166	0.362957	1.31435e-05	0.000541013
235	Canola vs Cow dung	d__Bacteria	p__Bacteroidota	c__Bacteroidia	o__Cytophagales	f__Spirosomaceae	g__Dyadobacter	-2.7172	0.634592	1.85378e-05	0.000742977
236	Canola vs Cow dung	d__Bacteria	p__Firmicutes	c__Clostridia	o__Clostridiales	f__Clostridiaceae	g__Clostridium_sensu_stricto_1	-2.75847	0.673758	4.23714e-05	0.00163723
237	Canola vs Cow dung	d__Bacteria	p__Proteobacteria	c__Gammaproteobacteria	o__Pseudomonadales	f__Pseudomonadaceae	g__Pseudomonas	-3.9752	0.971755	4.30002e-05	0.00163723
238	Canola vs Cow dung	d__Bacteria	p__Actinobacteriota	c__Actinobacteria	o__Micrococcales	f__Microbacteriaceae	g__Microbacterium	-5.11789	1.26601	5.28754e-05	0.00196413
239	Canola vs Cow dung	d__Bacteria	p__Proteobacteria	c__Alphaproteobacteria	o__Caulobacterales	f__Caulobacteraceae	g__Caulobacter	-3.85282	0.966146	6.66822e-05	0.00241803
240	Canola vs Cow dung	d__Bacteria	p__Actinobacteriota	c__Actinobacteria	o__Streptosporangiales	f__Streptosporangiaceae	g__Streptosporangium	-3.88221	0.976202	6.98335e-05	0.0024734
241	Canola vs Cow dung	d__Bacteria	p__Proteobacteria	c__Gammaproteobacteria	o__Xanthomonadales	f__Xanthomonadaceae	g__Stenotrophomonas	-3.94588	0.998161	7.71288e-05	0.00266971
242	Canola vs Cow dung	d__Bacteria	p__Chloroflexi	c__KD4-96	o__KD4-96	f__KD4-96	g__KD4-96	2.21565	0.568693	9.77819e-05	0.00330937
243	Canola vs Cow dung	d__Bacteria	p__Proteobacteria	c__Gammaproteobacteria	o__Burkholderiales	f__Oxalobacteraceae	g__Massilia	-4.37942	1.13504	0.000114144	0.00377914
244	Canola vs Cow dung	d__Bacteria	p__Proteobacteria	c__Gammaproteobacteria	o__Xanthomonadales	f__Xanthomonadaceae	g__Pseudoxanthomonas	-3.37621	0.920152	0.000243318	0.00779081
245	Canola vs Cow dung	d__Bacteria	p__Firmicutes	c__Clostridia	o__Clostridiales	f__Clostridiaceae	g__Clostridium_sensu_stricto_10	1.94495	0.530411	0.000245541	0.00779081
246	Canola vs Cow dung	d__Bacteria	p__Bacteroidota	c__Bacteroidia	o__Sphingobacteriales	f__Sphingobacteriaceae	g__Pedobacter	-3.43683	0.965606	0.000371923	0.01156
247	Canola vs Cow dung	d__Bacteria	p__Firmicutes	c__Clostridia	o__Clostridiales	f__Clostridiaceae		2.18176	0.623099	0.000462712	0.0138959
248	Canola vs Cow dung	d__Bacteria	p__Chloroflexi	c__Anaerolineae	o__Anaerolineae	f__Anaerolineae	g__Anaerolineae	1.76647	0.504713	0.000465326	0.0138959
249	Canola vs Cow dung	d__Bacteria	p__Actinobacteriota	c__Actinobacteria	o__Micrococcales	f__Intrasporangiaceae		2.97542	0.871718	0.000641838	0.0184753
250	Canola vs Cow dung	d__Bacteria	p__Bacteroidota	c__Bacteroidia	o__Sphingobacteriales	f__Sphingobacteriaceae	g__Pedobacter	-2.2311	0.65374	0.000642935	0.0184753
251	Canola vs Cow dung	d__Bacteria	p__Proteobacteria	c__Gammaproteobacteria	o__Burkholderiales	f__Nitrosomonadaceae	g__mle1-7	2.51872	0.752927	0.00082213	0.0231871
252	Canola vs Cow dung	d__Bacteria	p__Planctomycetota	c__Planctomycetes	o__Isosphaerales	f__Isosphaeraceae	g__Singulisphaera	-3.63517	1.09242	0.000875892	0.0242542
253	Canola vs Cow dung	d__Bacteria	p__Bacteroidota	c__Bacteroidia	o__Chitinophagales	f__Chitinophagaceae	g__Pseudoflavitalea	-2.81523	0.853236	0.000968677	0.0263445
254	Canola vs Cow dung	d__Bacteria	p__Proteobacteria	c__Alphaproteobacteria	o__Rhizobiales	f__Methyloligellaceae	g__uncultured	2.88577	0.883031	0.00108299	0.0275243
255	Canola vs Cow dung	d__Bacteria	p__Actinobacteriota	c__Actinobacteria	o__Corynebacteriales	f__Nocardiaceae	g__Nocardia	-2.90317	0.888817	0.00108953	0.0275243
256	Canola vs Cow dung	d__Bacteria	p__Actinobacteriota	c__Actinobacteria	o__Streptosporangiales	f__Streptosporangiaceae	g__Streptosporangium	-3.58336	1.0971	0.00108999	0.0275243
257	Canola vs Cow dung	d__Bacteria	p__Actinobacteriota	c__Actinobacteria	o__Micrococcales	f__Microbacteriaceae	g__Agromyces	-3.13128	0.959199	0.00109667	0.0275243
258	Canola vs Cow dung	d__Bacteria	p__Bacteroidota	c__Bacteroidia	o__Chitinophagales	f__Chitinophagaceae		-2.50626	0.768087	0.00110242	0.0275243
259	Canola vs Cow dung	d__Bacteria	p__Bacteroidota	c__Bacteroidia	o__Chitinophagales	f__Chitinophagaceae	g__Pseudoflavitalea	-2.74162	0.84151	0.00112208	0.0275634
260	Canola vs Cow dung	d__Bacteria	p__Actinobacteriota	c__Actinobacteria	o__Corynebacteriales	f__Nocardiaceae	g__Nocardia	-2.2155	0.690311	0.00132999	0.032152
261	Canola vs Cow dung	d__Bacteria	p__Actinobacteriota	c__Actinobacteria	o__Micrococcales	f__Promicromonosporaceae	g__Isoptericola	-2.92599	0.91721	0.00142224	0.0338449
262	Canola vs Cow dung	d__Bacteria	p__Bacteroidota	c__Bacteroidia	o__Chitinophagales	f__Chitinophagaceae	g__Terrimonas	-2.51768	0.792974	0.00149842	0.0344004
263	Canola vs Cow dung	d__Bacteria	p__Actinobacteriota	c__Actinobacteria	o__Propionibacteriales	f__Nocardioidaceae	g__Nocardioides	-2.09387	0.659977	0.0015106	0.0344004
264	Canola vs Cow dung	d__Bacteria	p__Proteobacteria	c__Gammaproteobacteria	o__Legionellales	f__Legionellaceae	g__Legionella	-2.62014	0.825992	0.00151335	0.0344004
265	Canola vs Cow dung	d__Bacteria	p__Planctomycetota	c__Phycisphaerae	o__Tepidisphaerales	f__WD2101_soil_group	g__WD2101_soil_group	-2.84188	0.901369	0.00161683	0.0362123
266	Canola vs Cow dung	d__Bacteria	p__Bacteroidota	c__Bacteroidia	o__Chitinophagales	f__Chitinophagaceae	g__Chitinophaga	-2.23634	0.710706	0.00165152	0.0364454
267	Canola vs Cow dung	d__Bacteria	p__Proteobacteria	c__Gammaproteobacteria	o__Pseudomonadales	f__Pseudomonadaceae	g__Pseudomonas	1.59281	0.506859	0.0016751	0.0364454
268	Canola vs Cow dung	d__Bacteria	p__Proteobacteria	c__Gammaproteobacteria	o__Xanthomonadales	f__Rhodanobacteraceae	g__Dyella	-3.69636	1.18212	0.00176673	0.037575
269	Canola vs Cow dung	d__Bacteria	p__Actinobacteriota	c__Actinobacteria	o__Micrococcales	f__Cellulomonadaceae	g__Oerskovia	-3.02731	0.968653	0.00177636	0.037575
270	Canola vs Cow dung	d__Bacteria	p__Bacteroidota	c__Bacteroidia	o__Chitinophagales	f__Chitinophagaceae	g__Chitinophaga	-2.89026	0.930117	0.00188733	0.0393754
271	Canola vs Cow dung	d__Bacteria	p__Gemmatimonadota	c__Gemmatimonadetes	o__Gemmatimonadales	f__Gemmatimonadaceae		2.01164	0.649156	0.00194276	0.0399842
272	Canola vs Cow dung	d__Bacteria	p__Actinobacteriota	c__Actinobacteria	o__Corynebacteriales	f__Nocardiaceae	g__Rhodococcus	-2.27969	0.746626	0.00226321	0.0459582
273	Canola vs Cow dung	d__Bacteria	p__Firmicutes	c__Bacilli	o__Paenibacillales	f__Paenibacillaceae	g__Paenibacillus	-3.40628	1.12072	0.00237085	0.0475106
274	Canola vs Cow dung	d__Bacteria	p__Actinobacteriota	c__Thermoleophilia	o__Gaiellales	f__uncultured	g__uncultured	2.40846	0.793878	0.00241499	0.0477667
275	Control vs Canola	k__Fungi	p__Ascomycota	c__Leotiomycetes	o__Helotiales	f__Helotiales_fam_Incertae_sedis	g__Leohumicola	3.81925	0.454348	0	0
276	Cow dung vs Control	k__Fungi	p__Ascomycota	c__Sordariomycetes	o__Sordariales	f__Chaetomiaceae		4.70753	0.491314	0	0
277	Cow dung vs Control	k__Fungi	p__Ascomycota	c__Sordariomycetes	o__Sordariales	f__Sordariales_fam_Incertae_sedis	g__Papulaspora	5.29923	0.613124	0	0
278	Cow dung vs Control	k__Fungi	p__Ascomycota	c__Sordariomycetes	o__Sordariales	f__Chaetomiaceae		6.56371	0.455161	0	0
279	Cow dung vs Control	k__Fungi						-3.78867	0.497524	2.64233e-14	1.42025e-12
280	Control vs Canola	k__Fungi	p__Ascomycota	c__Eurotiomycetes	o__Eurotiales	f__Aspergillaceae		4.58751	0.598611	1.79856e-14	1.77158e-12
281	Control vs Canola	k__Fungi	p__Ascomycota	c__Sordariomycetes	o__Hypocreales	f__Stachybotryaceae		-4.57783	0.608761	5.4845e-14	3.60149e-12
282	Cow dung vs Control	k__Fungi	p__Ascomycota	c__Sordariomycetes	o__Sordariales	f__Chaetomiaceae		4.44092	0.611396	3.77032e-13	1.62124e-11
283	Control vs Canola	k__Fungi	p__Ascomycota	c__Sordariomycetes	o__Hypocreales			4.68493	0.651167	6.26166e-13	3.08387e-11
284	Cow dung vs Control	k__Fungi	p__Basidiomycota	c__Tremellomycetes	o__Cystofilobasidiales	f__Mrakiaceae	g__Mrakia	-3.87252	0.54825	1.62448e-12	5.82105e-11
285	Cow dung vs Control	k__Fungi	p__Ascomycota	c__Sordariomycetes	o__Sordariales	f__Chaetomiaceae		4.15664	0.592421	2.27751e-12	6.99521e-11
286	Control vs Canola	k__Fungi	p__Ascomycota	c__Sordariomycetes	o__Hypocreales			-4.54344	0.661217	6.36069e-12	2.50611e-10
287	Cow dung vs Control	k__Fungi	p__Ascomycota	c__Dothideomycetes				3.48266	0.519141	1.96614e-11	5.284e-10
288	Cow dung vs Control	k__Fungi	p__Ascomycota	c__Sordariomycetes	o__Sordariales	f__Chaetomiaceae		3.92255	0.589476	2.84643e-11	6.79982e-10
289	Cow dung vs Canola	k__Fungi	p__Ascomycota	c__Sordariomycetes	o__Hypocreales	f__Stachybotryaceae		-3.74289	0.544797	6.40954e-12	1.35882e-09
290	Cow dung vs Canola	k__Fungi	p__Ascomycota	c__Sordariomycetes	o__Sordariales	f__Chaetomiaceae		5.56063	0.941848	3.54882e-09	3.76175e-07
291	Control vs Canola	k__Fungi	p__Basidiomycota	c__Tremellomycetes				3.71663	0.659242	1.72304e-08	5.65731e-07
292	Cow dung vs Control	k__Fungi	p__Ascomycota	c__Sordariomycetes	o__Sordariales	f__Chaetomiaceae		4.10558	0.756083	5.63313e-08	1.21112e-06
293	Control vs Canola	k__Fungi	p__Ascomycota	c__Sordariomycetes				2.67177	0.489072	4.68305e-08	1.31795e-06
294	Cow dung vs Canola	k__Fungi	p__Ascomycota	c__Sordariomycetes	o__Hypocreales			-3.63806	0.646981	1.87533e-08	1.32523e-06
295	Control vs Canola	k__Fungi	p__Ascomycota	c__Sordariomycetes	o__Hypocreales			5.26443	0.999557	1.38852e-07	3.41923e-06
296	Cow dung vs Canola	k__Fungi	p__Ascomycota	c__Sordariomycetes	o__Sordariales	f__Chaetomiaceae		4.78645	0.911471	1.50993e-07	8.00262e-06
297	Cow dung vs Canola	k__Fungi	p__Ascomycota	c__Sordariomycetes	o__Sordariales	f__Sordariales_fam_Incertae_sedis	g__Papulaspora	6.81965	1.39953	1.10026e-06	4.66511e-05
298	Cow dung vs Canola	k__Fungi	p__Ascomycota	c__Leotiomycetes	o__Helotiales	f__Helotiales_fam_Incertae_sedis	g__Leohumicola	2.73215	0.573908	1.93017e-06	6.33606e-05
299	Cow dung vs Canola	k__Fungi	p__Ascomycota	c__Sordariomycetes	o__Sordariales	f__Chaetomiaceae		10.1325	2.13571	2.0921e-06	6.33606e-05
300	Cow dung vs Control	k__Fungi	p__Ascomycota	c__Sordariomycetes	o__Sordariales	f__Chaetomiaceae		3.47449	0.752632	3.90366e-06	7.62988e-05
301	Cow dung vs Canola	k__Fungi	p__Ascomycota	c__Sordariomycetes	o__Sordariales	f__Chaetomiaceae	g__Botryotrichum	8.73334	1.88128	3.44673e-06	9.13385e-05
302	Cow dung vs Control	k__Fungi						-2.38785	0.524083	5.20781e-06	9.33066e-05
303	Control vs Canola	k__Fungi	p__Ascomycota	c__Sordariomycetes	o__Hypocreales	f__Hypocreaceae	g__Trichoderma	-1.77424	0.386626	4.45305e-06	9.74723e-05
304	Control vs Canola	k__Fungi	p__Ascomycota	c__Sordariomycetes	o__Hypocreales	f__Nectriaceae		4.52304	1.02897	1.10425e-05	0.000217537
305	Cow dung vs Canola	k__Fungi	p__Ascomycota	c__Sordariomycetes	o__Hypocreales	f__Hypocreaceae	g__Trichoderma	-3.34633	0.757265	9.91757e-06	0.000226489
306	Cow dung vs Canola	k__Fungi	p__Ascomycota	c__Sordariomycetes				4.04438	0.91858	1.06834e-05	0.000226489
307	Control vs Canola	k__Fungi	p__Ascomycota	c__Sordariomycetes	o__Hypocreales	f__Hypocreaceae	g__Trichoderma	-3.01506	0.708553	2.08832e-05	0.000374
308	Control vs Canola	k__Fungi	p__Ascomycota	c__Sordariomycetes	o__Hypocreales	f__Hypocreaceae	g__Trichoderma	-3.16068	0.750321	2.52625e-05	0.000414726
309	Cow dung vs Canola	k__Fungi	p__Ascomycota	c__Sordariomycetes	o__Hypocreales			3.2546	0.785074	3.38937e-05	0.000653225
310	Cow dung vs Control	k__Fungi	p__Basidiomycota	c__Agaricomycetes	o__Agaricales			-2.18466	0.539935	5.20671e-05	0.00086111
311	Cow dung vs Canola	k__Fungi	p__Ascomycota	c__Eurotiomycetes	o__Eurotiales	f__Aspergillaceae		2.76582	0.683977	5.26075e-05	0.000929398
312	Cow dung vs Canola	k__Fungi	p__Ascomycota	c__Sordariomycetes	o__Hypocreales	f__Nectriaceae	g__Neonectria	-2.26764	0.569754	6.89065e-05	0.00111645
313	Cow dung vs Canola	k__Fungi	p__Ascomycota	c__Dothideomycetes				3.79092	0.956354	7.37275e-05	0.00111645
314	Cow dung vs Control	k__Fungi	p__Ascomycota	c__Sordariomycetes	o__Sordariales	f__Chaetomiaceae		2.78453	0.722407	0.000115955	0.00178074
315	Cow dung vs Canola	k__Fungi	p__Ascomycota	c__Sordariomycetes	o__Hypocreales	f__Nectriaceae		4.42623	1.17111	0.000157134	0.00222083
316	Cow dung vs Control	k__Fungi	p__Ascomycota	c__Eurotiomycetes	o__Eurotiales	f__Aspergillaceae		-1.78218	0.472978	0.000164563	0.00235874
317	Cow dung vs Canola	k__Fungi	p__Ascomycota	c__Sordariomycetes	o__Sordariales	f__Chaetomiaceae	g__Chaetomium	13.2131	3.65004	0.000294607	0.00390355
318	Control vs Canola	k__Fungi	p__Ascomycota	c__Dothideomycetes	o__Pleosporales	f__Didymosphaeriaceae	g__Paraphaeosphaeria	4.25868	1.16781	0.000265589	0.0039767
319	Control vs Canola	k__Fungi	p__Ascomycota	c__Sordariomycetes	o__Hypocreales	f__Hypocreales_fam_Incertae_sedis	g__Emericellopsis	3.87833	1.06819	0.000282608	0.0039767
320	Control vs Canola	k__Fungi	p__Ascomycota	c__Sordariomycetes	o__Hypocreales	f__Nectriaceae	g__Neonectria	-2.95135	0.843059	0.000463919	0.00574764
321	Control vs Canola	k__Fungi	p__Ascomycota	c__Sordariomycetes	o__Hypocreales	f__Hypocreales_fam_Incertae_sedis		9.95194	2.84413	0.000466813	0.00574764
322	Control vs Canola	k__Fungi	p__Ascomycota	c__Sordariomycetes	o__Microascales	f__Microascaceae	g__Microascus	2.33898	0.672538	0.000505463	0.00585743
323	Cow dung vs Control	k__Fungi	p__Ascomycota	c__Dothideomycetes	o__Pleosporales			-2.83677	0.819166	0.000534186	0.00717812
324	Cow dung vs Canola	k__Fungi	p__Ascomycota	c__Sordariomycetes	o__Sordariales	f__Chaetomiaceae	g__Chaetomium	10.8183	3.18474	0.000681508	0.0080726
325	Cow dung vs Canola	k__Fungi	p__Ascomycota	c__Sordariomycetes	o__Sordariales	f__Chaetomiaceae		6.52686	1.92229	0.000685409	0.0080726
326	Control vs Canola	k__Fungi	p__Ascomycota	c__Leotiomycetes	o__Helotiales			8.62795	2.56496	0.000768857	0.00831183
327	Control vs Canola	k__Fungi	p__Ascomycota	c__Leotiomycetes	o__Helotiales			3.07934	0.918595	0.000801649	0.00831183
328	Cow dung vs Canola	k__Fungi	p__Ascomycota	c__Sordariomycetes	o__Microascales	f__Microascaceae		6.33449	1.91017	0.000912506	0.0101816
329	Cow dung vs Control	k__Fungi	p__Ascomycota	c__Sordariomycetes	o__Sordariales	f__Chaetomiaceae	g__Chaetomium	2.22045	0.67306	0.000970187	0.0116344
330	Cow dung vs Control	k__Fungi	p__Ascomycota	c__Sordariomycetes	o__Sordariales	f__Chaetomiaceae		2.9446	0.892867	0.000974041	0.0116344
331	Control vs Canola	k__Fungi	p__Ascomycota	c__Saccharomycetes	o__Saccharomycetales	f__Saccharomycetales_fam_Incertae_sedis	g__Candida	-2.15848	0.668994	0.00125332	0.0123452
332	Cow dung vs Canola	k__Fungi	p__Ascomycota	c__Sordariomycetes	o__Hypocreales			-2.00497	0.619895	0.00121908	0.0129222
333	Cow dung vs Canola	k__Fungi	p__Ascomycota	c__Sordariomycetes	o__Microascales	f__Microascaceae	g__Microascus	2.23413	0.694332	0.0012924	0.013047
334	Control vs Canola	k__Fungi	p__Ascomycota	c__Sordariomycetes	o__Microascales	f__Microascaceae		3.44208	1.0788	0.00141952	0.0133164
335	Cow dung vs Canola	k__Fungi	p__Ascomycota	c__Sordariomycetes	o__Hypocreales	f__Nectriaceae		-2.06936	0.647124	0.00138491	0.0133455
336	Control vs Canola	k__Fungi	p__Ascomycota	c__Dothideomycetes	o__Pleosporales			2.44205	0.769039	0.00149603	0.0133962
337	Cow dung vs Control	k__Fungi	p__Ascomycota	c__Eurotiomycetes	o__Eurotiales	f__Aspergillaceae		-2.55449	0.808981	0.00159042	0.0179968
338	Cow dung vs Canola	k__Fungi	p__Ascomycota					5.20084	1.67934	0.00195514	0.0180212
339	Cow dung vs Canola	k__Fungi	p__Basidiomycota	c__Tremellomycetes	o__Trichosporonales	f__Trichosporonaceae	g__Apiotrichum	4.96062	1.61912	0.00218558	0.0188387
340	Cow dung vs Canola	k__Fungi	p__Ascomycota	c__Sordariomycetes	o__Sordariales	f__Chaetomiaceae		9.75135	3.20583	0.00235201	0.0188387
341	Cow dung vs Canola	k__Fungi	p__Ascomycota	c__Sordariomycetes	o__Hypocreales	f__Nectriaceae	g__Calonectria	-2.02093	0.664496	0.00235557	0.0188387
342	Cow dung vs Canola	k__Fungi	p__Ascomycota	c__Sordariomycetes	o__Microascales	f__Microascaceae		4.77665	1.57346	0.00239926	0.0188387
343	Control vs Canola	k__Fungi	p__Ascomycota	c__Sordariomycetes	o__Hypocreales	f__Nectriaceae	g__Calonectria	-1.56734	0.511943	0.00220188	0.0188596
344	Cow dung vs Control	k__Fungi	p__Ascomycota	c__Sordariomycetes	o__Sordariales	f__Chaetomiaceae		1.95476	0.629687	0.00190704	0.0200739
345	Cow dung vs Control	k__Fungi	p__Ascomycota	c__Sordariomycetes	o__Hypocreales			-1.40282	0.453089	0.0019607	0.0200739
346	Control vs Canola	k__Fungi	p__Ascomycota	c__Dothideomycetes	o__Pleosporales	f__Pleosporaceae	g__Curvularia	3.92927	1.30593	0.002623	0.0215305
347	Control vs Canola	k__Fungi	p__Ascomycota	c__Sordariomycetes	o__Hypocreales	f__Nectriaceae	g__Neonectria	5.15008	1.7238	0.00281146	0.0221543
348	Cow dung vs Control	k__Fungi	p__Basidiomycota	c__Tremellomycetes				-2.16789	0.71593	0.00246123	0.0236535
349	Cow dung vs Control	k__Fungi	p__Ascomycota	c__Sordariomycetes	o__Sordariales	f__Chaetomiaceae		2.6022	0.861746	0.00253037	0.0236535
350	Cow dung vs Canola	k__Fungi	p__Ascomycota	c__Sordariomycetes	o__Sordariales	f__Chaetomiaceae		4.25841	1.44733	0.0032583	0.02467
351	Cow dung vs Canola	k__Fungi	p__Ascomycota	c__Sordariomycetes	o__Sordariales	f__Chaetomiaceae		4.1149	1.41314	0.00359267	0.0262636
352	Cow dung vs Control	k__Fungi	p__Ascomycota	c__Leotiomycetes	o__Thelebolales	f__Pseudeurotiaceae	g__Pseudeurotium	-1.39923	0.470746	0.0029552	0.0264737
353	Cow dung vs Control	k__Fungi	p__Ascomycota	c__Sordariomycetes	o__Hypocreales	f__Hypocreaceae	g__Trichoderma	1.70513	0.577481	0.00315009	0.0270908
354	Cow dung vs Control	k__Fungi	p__Ascomycota	c__Leotiomycetes	o__Helotiales	f__Helotiales_fam_Incertae_sedis	g__Rhexocercosporidium	-1.70979	0.582504	0.00333298	0.0275612
355	Cow dung vs Canola	k__Fungi	p__Ascomycota	c__Leotiomycetes	o__Thelebolales	f__Pseudeurotiaceae	g__Pseudeurotium	-2.54202	0.891419	0.00434914	0.0302779
356	Cow dung vs Canola	k__Fungi	p__Ascomycota	c__Sordariomycetes	o__Hypocreales	f__Nectriaceae	g__Neonectria	-2.34586	0.824271	0.00442743	0.0302779
357	Cow dung vs Canola	k__Fungi	p__Ascomycota	c__Saccharomycetes	o__Saccharomycetales	f__Debaryomycetaceae		-2.34758	0.828727	0.00461494	0.030574
358	Cow dung vs Canola	k__Fungi	p__Ascomycota	c__Sordariomycetes	o__Sordariales	f__Chaetomiaceae		6.11825	2.17088	0.00482745	0.0310127
359	Cow dung vs Control	k__Fungi	p__Ascomycota	c__Sordariomycetes	o__Sordariales	f__Chaetomiaceae		2.7269	0.946601	0.00396754	0.0315933
360	Cow dung vs Canola	k__Fungi	p__Ascomycota	c__Sordariomycetes	o__Sordariales	f__Chaetomiaceae		5.06204	1.80784	0.00510941	0.0318587
361	Control vs Canola	k__Fungi	p__Ascomycota	c__Sordariomycetes	o__Hypocreales	f__Nectriaceae		-1.79249	0.631248	0.00451713	0.033557
362	Control vs Canola	k__Fungi	p__Ascomycota	c__Sordariomycetes	o__Sordariales	f__Chaetomiaceae		4.03542	1.43074	0.00479471	0.033557
363	Control vs Canola	k__Fungi	p__Ascomycota	c__Sordariomycetes	o__Sordariales	f__Chaetomiaceae		3.87552	1.37909	0.00495125	0.033557
364	Control vs Canola	k__Fungi	p__Ascomycota	c__Dothideomycetes	o__Capnodiales	f__Cladosporiaceae	g__Cladosporium	4.35018	1.54896	0.00497805	0.033557
365	Control vs Canola	k__Fungi	p__Ascomycota	c__Sordariomycetes	o__Hypocreales	f__Nectriaceae		-1.5306	0.546643	0.0051102	0.033557
366	Cow dung vs Control	k__Fungi	p__Ascomycota					-2.04498	0.720061	0.00451117	0.0341788
367	Cow dung vs Control	k__Fungi	p__Ascomycota	c__Sordariomycetes	o__Microascales	f__Microascaceae		2.72653	0.96394	0.00467628	0.0341788
368	Cow dung vs Control	k__Fungi	p__Ascomycota	c__Eurotiomycetes	o__Eurotiales	f__Trichocomaceae	g__Talaromyces	-1.27004	0.450099	0.00477713	0.0341788
369	Cow dung vs Control	k__Fungi	p__Ascomycota	c__Sordariomycetes	o__Hypocreales	f__Hypocreales_fam_Incertae_sedis	g__Emericellopsis	-1.41101	0.501836	0.0049281	0.0341788
370	Cow dung vs Control	k__Fungi	p__Ascomycota	c__Dothideomycetes	o__Pleosporales	f__Torulaceae	g__Dendryphion	1.60893	0.574775	0.0051225	0.0344168
371	Cow dung vs Canola	k__Fungi	p__Ascomycota	c__Sordariomycetes	o__Hypocreales	f__Nectriaceae		5.85047	2.12219	0.00583686	0.034801
372	Cow dung vs Canola	k__Fungi	p__Ascomycota	c__Sordariomycetes	o__Hypocreales			2.48134	0.901404	0.00590961	0.034801
373	Control vs Canola	k__Fungi	p__Ascomycota	c__Sordariomycetes	o__Hypocreales			-2.21016	0.811374	0.00645008	0.0409892
374	Cow dung vs Canola	k__Fungi	p__Ascomycota	c__Sordariomycetes	o__Sordariales	f__Chaetomiaceae		6.84796	2.58692	0.00811734	0.0465102
